# Supplementary material for: An update to database TraVA: organ-specific cold stress response in Arabidopsis thaliana
Source: BMC Plant Biol. 2019 Feb 15;19(Suppl 1):49. doi: 10.1186/s12870-019-1636-y (PMC6393959; doi:10.1186/s12870-019-1636-y)
Supplement: Supplementary file 1 — The description of the supplementary tables is located in the beginning of the xlsx file. (XLSX 15389 kb) [file 12870_2019_1636_MOESM1_ESM.xlsx]

## Sheet: Table S1
Sample Name	Sample Description	Stage of Plant Development
Cotyledons	Cotyledons without petioles	One-day-old seedling
Hypocotyl	Hypocotyl from place of cotyledons attachment to beginning of root	One-day-old seedling
Leaf	Whole third leaf	First flower anthesis
Flower	Whole flower 1 without pedicel	First flower anthesis
Young_Flower	Whole flower 12 without pedicel (stage 9 according to Smyth et al., 1999)	First flower anthesis
Seeds	Seeds from silique 5. Silique was washed in RNA-later to remove pollen.	First silique green and 1.5 cm long

## Sheet: Table S2
	Pearson squared correlation coefficient
	Cotyledons_control_1	Cotyledons_control_2	Cotyledons_cold3_1	Cotyledons_cold3_2	Cotyledons_cold27_1	Cotyledons_cold27_2	Hypocotyl_control_1	Hypocotyl_control_2	Hypocotyl_cold3_1	Hypocotyl_cold3_2	Hypocotyl_cold27_1	Hypocotyl_cold27_2	Leaf_control_1	Leaf_control_2	Leaf_cold3_1	Leaf_cold3_2	Leaf_cold27_1	Leaf_cold27_2	Flower_control_1	Flower_control_2	Flower_cold3_1	Flower_cold3_2	Flower_cold27_1	Flower_cold27_2	Young_Flower_control_1	Young_Flower_control_2	Young_Flower_cold3_1	Young_Flower_cold3_2	Young_Flower_cold27_1	Young_Flower_cold27_2	Seeds_control_1	Seeds_control_2	Seeds_cold3_1	Seeds_cold3_2	Seeds_cold27_1	Seeds_cold27_2
Cotyledons_control_1	1	0.99	0.94	0.93	0.56	0.53	0.68	0.65	0.55	0.59	0.07	0.08	0.74	0.67	0.54	0.5	0.06	0.09	0.23	0.23	0.21	0.19	0.08	0.09	0.43	0.44	0.35	0.31	0.11	0.12	0.11	0.11	0.11	0.14	0.09	0.08
Cotyledons_control_2	0.99	1	0.93	0.93	0.57	0.54	0.69	0.67	0.57	0.61	0.09	0.09	0.75	0.69	0.56	0.52	0.06	0.1	0.25	0.25	0.22	0.2	0.08	0.1	0.45	0.46	0.37	0.33	0.12	0.13	0.12	0.12	0.12	0.15	0.1	0.09
Cotyledons_cold3_1	0.94	0.93	1	0.99	0.66	0.63	0.63	0.6	0.61	0.63	0.13	0.13	0.68	0.61	0.61	0.57	0.09	0.14	0.23	0.22	0.25	0.24	0.09	0.11	0.41	0.42	0.4	0.37	0.13	0.14	0.11	0.1	0.12	0.14	0.1	0.08
Cotyledons_cold3_2	0.93	0.93	0.99	1	0.68	0.66	0.62	0.6	0.62	0.65	0.15	0.16	0.68	0.61	0.62	0.59	0.11	0.15	0.23	0.22	0.26	0.25	0.1	0.12	0.42	0.43	0.42	0.39	0.13	0.15	0.11	0.1	0.12	0.14	0.1	0.09
Cotyledons_cold27_1	0.56	0.57	0.66	0.68	1	0.99	0.39	0.39	0.54	0.52	0.47	0.48	0.41	0.38	0.55	0.55	0.32	0.4	0.24	0.24	0.4	0.41	0.21	0.24	0.39	0.41	0.56	0.54	0.3	0.29	0.13	0.13	0.14	0.16	0.19	0.15
Cotyledons_cold27_2	0.53	0.54	0.63	0.66	0.99	1	0.37	0.37	0.53	0.51	0.51	0.52	0.4	0.37	0.56	0.56	0.34	0.42	0.23	0.23	0.39	0.41	0.21	0.24	0.37	0.38	0.54	0.52	0.28	0.28	0.12	0.12	0.13	0.15	0.19	0.14
Hypocotyl_control_1	0.68	0.69	0.63	0.62	0.39	0.37	1	0.99	0.79	0.84	0.14	0.16	0.72	0.72	0.58	0.56	0.1	0.12	0.32	0.31	0.27	0.24	0.11	0.13	0.47	0.47	0.35	0.32	0.14	0.15	0.15	0.14	0.14	0.16	0.13	0.11
Hypocotyl_control_2	0.65	0.67	0.6	0.6	0.39	0.37	0.99	1	0.81	0.85	0.16	0.17	0.7	0.71	0.58	0.56	0.1	0.12	0.34	0.33	0.29	0.26	0.12	0.14	0.49	0.49	0.37	0.34	0.15	0.16	0.16	0.15	0.15	0.17	0.15	0.12
Hypocotyl_cold3_1	0.55	0.57	0.61	0.62	0.54	0.53	0.79	0.81	1	0.97	0.39	0.41	0.52	0.54	0.66	0.65	0.19	0.23	0.32	0.31	0.4	0.38	0.15	0.18	0.43	0.43	0.46	0.45	0.17	0.17	0.14	0.13	0.14	0.16	0.16	0.13
Hypocotyl_cold3_2	0.59	0.61	0.63	0.65	0.52	0.51	0.84	0.85	0.97	1	0.33	0.34	0.56	0.56	0.61	0.6	0.15	0.19	0.3	0.3	0.34	0.33	0.13	0.16	0.42	0.43	0.43	0.41	0.15	0.16	0.14	0.13	0.14	0.16	0.15	0.12
Hypocotyl_cold27_1	0.07	0.09	0.13	0.15	0.47	0.51	0.14	0.16	0.39	0.33	1	1	0.07	0.08	0.29	0.33	0.37	0.4	0.13	0.13	0.33	0.36	0.16	0.19	0.13	0.14	0.32	0.35	0.17	0.15	0.06	0.06	0.06	0.07	0.13	0.09
Hypocotyl_cold27_2	0.08	0.09	0.13	0.16	0.48	0.52	0.16	0.17	0.41	0.34	1	1	0.08	0.09	0.29	0.33	0.37	0.4	0.13	0.13	0.34	0.37	0.17	0.2	0.14	0.15	0.33	0.36	0.18	0.16	0.06	0.06	0.07	0.07	0.13	0.09
Leaf_control_1	0.74	0.75	0.68	0.68	0.41	0.4	0.72	0.7	0.52	0.56	0.07	0.08	1	0.97	0.74	0.7	0.12	0.16	0.25	0.24	0.2	0.18	0.08	0.09	0.4	0.4	0.28	0.26	0.11	0.13	0.11	0.11	0.11	0.13	0.09	0.08
Leaf_control_2	0.67	0.69	0.61	0.61	0.38	0.37	0.72	0.71	0.54	0.56	0.08	0.09	0.97	1	0.79	0.75	0.15	0.18	0.31	0.29	0.24	0.21	0.1	0.11	0.45	0.43	0.31	0.29	0.13	0.14	0.13	0.12	0.12	0.15	0.1	0.09
Leaf_cold3_1	0.54	0.56	0.61	0.62	0.55	0.56	0.58	0.58	0.66	0.61	0.29	0.29	0.74	0.79	1	0.99	0.34	0.38	0.32	0.31	0.42	0.41	0.17	0.19	0.42	0.41	0.44	0.44	0.18	0.18	0.12	0.11	0.13	0.14	0.13	0.1
Leaf_cold3_2	0.5	0.52	0.57	0.59	0.55	0.56	0.56	0.56	0.65	0.6	0.33	0.33	0.7	0.75	0.99	1	0.38	0.42	0.31	0.3	0.43	0.42	0.18	0.2	0.42	0.41	0.45	0.46	0.19	0.19	0.12	0.11	0.12	0.14	0.13	0.1
Leaf_cold27_1	0.06	0.06	0.09	0.11	0.32	0.34	0.1	0.1	0.19	0.15	0.37	0.37	0.12	0.15	0.34	0.38	1	0.97	0.1	0.09	0.24	0.25	0.33	0.31	0.13	0.12	0.22	0.25	0.28	0.34	0.08	0.04	0.05	0.05	0.08	0.06
Leaf_cold27_2	0.09	0.1	0.14	0.15	0.4	0.42	0.12	0.12	0.23	0.19	0.4	0.4	0.16	0.18	0.38	0.42	0.97	1	0.1	0.1	0.26	0.27	0.34	0.32	0.15	0.13	0.25	0.28	0.29	0.36	0.09	0.05	0.05	0.05	0.09	0.07
Flower_control_1	0.23	0.25	0.23	0.23	0.24	0.23	0.32	0.34	0.32	0.3	0.13	0.13	0.25	0.31	0.32	0.31	0.1	0.1	1	0.99	0.83	0.79	0.53	0.62	0.53	0.5	0.46	0.45	0.24	0.23	0.24	0.24	0.18	0.2	0.24	0.18
Flower_control_2	0.23	0.25	0.22	0.22	0.24	0.23	0.31	0.33	0.31	0.3	0.13	0.13	0.24	0.29	0.31	0.3	0.09	0.1	0.99	1	0.83	0.79	0.56	0.64	0.52	0.5	0.46	0.45	0.24	0.23	0.24	0.24	0.18	0.2	0.25	0.19
Flower_cold3_1	0.21	0.22	0.25	0.26	0.4	0.39	0.27	0.29	0.4	0.34	0.33	0.34	0.2	0.24	0.42	0.43	0.24	0.26	0.83	0.83	1	0.98	0.6	0.7	0.47	0.46	0.61	0.62	0.3	0.29	0.22	0.22	0.18	0.19	0.27	0.2
Flower_cold3_2	0.19	0.2	0.24	0.25	0.41	0.41	0.24	0.26	0.38	0.33	0.36	0.37	0.18	0.21	0.41	0.42	0.25	0.27	0.79	0.79	0.98	1	0.61	0.7	0.41	0.41	0.58	0.59	0.29	0.27	0.19	0.19	0.16	0.18	0.25	0.18
Flower_cold27_1	0.08	0.08	0.09	0.1	0.21	0.21	0.11	0.12	0.15	0.13	0.16	0.17	0.08	0.1	0.17	0.18	0.33	0.34	0.53	0.56	0.6	0.61	1	0.98	0.26	0.24	0.3	0.31	0.33	0.4	0.19	0.14	0.1	0.11	0.18	0.13
Flower_cold27_2	0.09	0.1	0.11	0.12	0.24	0.24	0.13	0.14	0.18	0.16	0.19	0.2	0.09	0.11	0.19	0.2	0.31	0.32	0.62	0.64	0.7	0.7	0.98	1	0.31	0.3	0.37	0.37	0.35	0.4	0.21	0.17	0.12	0.13	0.22	0.16
Young_Flower_control_1	0.43	0.45	0.41	0.42	0.39	0.37	0.47	0.49	0.43	0.42	0.13	0.14	0.4	0.45	0.42	0.42	0.13	0.15	0.53	0.52	0.47	0.41	0.26	0.31	1	0.98	0.78	0.78	0.55	0.51	0.28	0.26	0.23	0.27	0.28	0.22
Young_Flower_control_2	0.44	0.46	0.42	0.43	0.41	0.38	0.47	0.49	0.43	0.43	0.14	0.15	0.4	0.43	0.41	0.41	0.12	0.13	0.5	0.5	0.46	0.41	0.24	0.3	0.98	1	0.78	0.79	0.56	0.49	0.27	0.26	0.24	0.27	0.29	0.23
Young_Flower_cold3_1	0.35	0.37	0.4	0.42	0.56	0.54	0.35	0.37	0.46	0.43	0.32	0.33	0.28	0.31	0.44	0.45	0.22	0.25	0.46	0.46	0.61	0.58	0.3	0.37	0.78	0.78	1	0.95	0.63	0.6	0.25	0.24	0.23	0.26	0.32	0.24
Young_Flower_cold3_2	0.31	0.33	0.37	0.39	0.54	0.52	0.32	0.34	0.45	0.41	0.35	0.36	0.26	0.29	0.44	0.46	0.25	0.28	0.45	0.45	0.62	0.59	0.31	0.37	0.78	0.79	0.95	1	0.63	0.56	0.23	0.22	0.22	0.24	0.31	0.23
Young_Flower_cold27_1	0.11	0.12	0.13	0.13	0.3	0.28	0.14	0.15	0.17	0.15	0.17	0.18	0.11	0.13	0.18	0.19	0.28	0.29	0.24	0.24	0.3	0.29	0.33	0.35	0.55	0.56	0.63	0.63	1	0.9	0.21	0.18	0.15	0.17	0.26	0.2
Young_Flower_cold27_2	0.12	0.13	0.14	0.15	0.29	0.28	0.15	0.16	0.17	0.16	0.15	0.16	0.13	0.14	0.18	0.19	0.34	0.36	0.23	0.23	0.29	0.27	0.4	0.4	0.51	0.49	0.6	0.56	0.9	1	0.24	0.19	0.16	0.17	0.26	0.19
Seeds_control_1	0.11	0.12	0.11	0.11	0.13	0.12	0.15	0.16	0.14	0.14	0.06	0.06	0.11	0.13	0.12	0.12	0.08	0.09	0.24	0.24	0.22	0.19	0.19	0.21	0.28	0.27	0.25	0.23	0.21	0.24	1	0.94	0.56	0.6	0.64	0.5
Seeds_control_2	0.11	0.12	0.1	0.1	0.13	0.12	0.14	0.15	0.13	0.13	0.06	0.06	0.11	0.12	0.11	0.11	0.04	0.05	0.24	0.24	0.22	0.19	0.14	0.17	0.26	0.26	0.24	0.22	0.18	0.19	0.94	1	0.5	0.54	0.55	0.43
Seeds_cold3_1	0.11	0.12	0.12	0.12	0.14	0.13	0.14	0.15	0.14	0.14	0.06	0.07	0.11	0.12	0.13	0.12	0.05	0.05	0.18	0.18	0.18	0.16	0.1	0.12	0.23	0.24	0.23	0.22	0.15	0.16	0.56	0.5	1	0.99	0.79	0.85
Seeds_cold3_2	0.14	0.15	0.14	0.14	0.16	0.15	0.16	0.17	0.16	0.16	0.07	0.07	0.13	0.15	0.14	0.14	0.05	0.05	0.2	0.2	0.19	0.18	0.11	0.13	0.27	0.27	0.26	0.24	0.17	0.17	0.6	0.54	0.99	1	0.81	0.84
Seeds_cold27_1	0.09	0.1	0.1	0.1	0.19	0.19	0.13	0.15	0.16	0.15	0.13	0.13	0.09	0.1	0.13	0.13	0.08	0.09	0.24	0.25	0.27	0.25	0.18	0.22	0.28	0.29	0.32	0.31	0.26	0.26	0.64	0.55	0.79	0.81	1	0.9
Seeds_cold27_2	0.08	0.09	0.08	0.09	0.15	0.14	0.11	0.12	0.13	0.12	0.09	0.09	0.08	0.09	0.1	0.1	0.06	0.07	0.18	0.19	0.2	0.18	0.13	0.16	0.22	0.23	0.24	0.23	0.2	0.19	0.5	0.43	0.85	0.84	0.9	1

## Sheet: Table S3
Fold changes of DE genes in all samples
Feature_ID	Gene Name	Cotyledons, 3	Hypocotyl, 3	Leaf, 3	Flower, 3	Young flower, 3	Seeds, 3	Cotyledons, 27	Hypocotyl, 27	Leaf, 27	Flower, 27	Young flower, 27	Seeds, 27
AT1G01010	NAC001	-	-	-	-	-	0.49	3.18	2.79	2.63	-	-	-		-	A gene is not DE in this sample
AT1G01030	NGA3	-	-	-	-	-	-	-	-	4.59	-	-	-			A gene is upregulated in this sample
AT1G01060	LHY	10	21.39	17.65	8.32	10.27	8.97	76.38	43.91	94.54	18.66	20.38	17.06			A gene is downregulated in this sample
AT1G01070	AT1G01070	-	-	-	-	-	5.75	-	-	-	-	-	4.11
AT1G01080	AT1G01080	-	-	-	-	-	-	-	-	0.16	-	-	-
AT1G01100	AT1G01100	-	-	-	-	-	-	3.02	-	-	-	-	-
AT1G01110	IQD18	-	-	-	-	-	-	0.17	0.12	-	-	-	-
AT1G01120	KCS1	0.39	0.34	0.16	-	-	0.37	-	0.36	4.17	-	2.26	0.47
AT1G01140	CIPK9	-	-	-	-	-	-	-	-	2.63	-	-	-
AT1G01150	AT1G01150	-	-	-	-	-	-	-	-	-	-	-	3.47
AT1G01170	AT1G01170	-	0.44	-	-	-	-	0.2	0.19	0.25	-	0.41	-
AT1G01180	AT1G01180	0.13	0.32	-	0.37	-	-	0.15	0.08	0.21	0.18	5.15	-
AT1G01190	CYP78A8	-	2.07	-	-	-	-	0.33	-	-	-	-	-
AT1G01200	RABA3	-	2.9	-	-	2.41	-	-	-	-	-	2.9	-
AT1G01210	AT1G01210	-	-	-	-	-	-	2.41	2.07	2.17	-	-	-
AT1G01225	AT1G01225	-	-	-	-	-	-	0.48	-	-	-	-	-
AT1G01240	AT1G01240	0.45	0.44	-	-	0.48	-	0.19	0.2	0.33	-	-	-
AT1G01250	AT1G01250	-	-	-	2.18	2.57	4.27	6.16	3.38	3.95	2.15	4.04	5.41
AT1G01280	CYP703A2	-	-	-	-	-	-	-	-	-	-	5.26	-
AT1G01300	AT1G01300	2.87	3.22	2.74	-	-	-	-	-	-	-	0.46	-
AT1G01305	AT1G01305	-	-	-	-	-	-	-	-	-	-	10.92	-
AT1G01310	AT1G01310	-	-	-	-	-	-	-	-	-	-	4.94	-
AT1G01340	CNGC10	-	-	2.66	-	-	2.23	-	-	6.5	-	3.14	2.74
AT1G01380	ETC1	-	-	-	-	-	2.99	-	-	-	2.58	6.54	8.23
AT1G01390	AT1G01390	-	-	2.99	-	-	-	-	-	2.61	-	-	-
AT1G01400	AT1G01400	-	-	-	-	-	-	-	-	-	-	4.53	-
AT1G01420	UGT72B3	3.48	-	3.88	3.03	-	4.39	3.68	-	7.56	2.32	3.26	3.18
AT1G01430	TBL25	-	-	0.38	-	-	-	0.26	0.46	0.23	-	0.39	-
AT1G01448	AT1G01448	-	0.43	-	-	-	-	0.46	0.28	0.45	-	0.41	-
AT1G01470	LEA14	2.34	3.02	6.61	4.97	3.84	5.94	7.23	5.1	15.44	7.76	11.05	15.93
AT1G01480	ACS2	-	-	3.95	-	-	-	31.72	-	6.6	-	-	-
AT1G01490	AT1G01490	-	-	-	-	-	-	-	0.31	-	-	0.45	-
AT1G01500	AT1G01500	2.28	3.04	-	-	-	2.16	2.1	2.92	-	-	-	-
AT1G01510	AN	-	-	-	-	-	-	-	2.33	-	-	-	-
AT1G01520	AT1G01520	-	-	2.84	2.95	-	-	16.75	-	72.25	5.6	6.86	-
AT1G01540	AT1G01540	-	-	-	-	-	-	-	-	-	-	0.49	-
AT1G01560	MPK11	-	-	6.39	-	-	-	-	-	6.9	-	3.58	-
AT1G01580	FRO2	2.1	-	2.48	2.4	-	-	3.6	-	5.72	-	2.96	-
AT1G01590	FRO1 (NC_003070 214228..217304)	-	-	-	-	-	-	-	-	0.16	-	-	-
AT1G01600	CYP86A4	3.42	-	-	3.61	-	-	10.51	4.25	7.04	3.73	-	-
AT1G01610	GPAT4	-	-	-	-	-	0.34	-	2.44	3.2	-	-	-
AT1G01620	PIP1C	-	-	0.4	-	-	-	0.11	0.09	0.06	-	0.18	-
AT1G01630	AT1G01630	-	-	-	-	-	-	-	-	2.08	-	-	-
AT1G01640	AT1G01640	2.37	-	-	-	-	-	3.41	-	-	-	-	-
AT1G01650	SPPL4	-	-	-	-	-	-	-	2.7	-	-	-	-
AT1G01695	AT1G01695	-	-	-	-	-	-	-	-	-	-	-	0.33
AT1G01720	ATAF1	0.31	0.39	-	-	-	-	-	-	5.03	2.64	-	-
AT1G01725	AT1G01725	-	0.37	-	-	-	-	-	0.47	-	-	-	-
AT1G01770	AT1G01770	0.47	0.44	-	-	-	-	0.15	0.17	0.26	0.46	0.39	0.42
AT1G01780	AT1G01780	-	-	-	-	-	-	0.29	-	0.42	2.32	-	-
AT1G01800	AT1G01800	-	-	-	-	-	-	-	-	0.44	-	-	-
AT1G01830	AT1G01830	-	-	-	-	-	-	3.02	2.23	5.27	2.19	-	-
AT1G01840	AT1G01840	-	-	-	-	-	-	-	0.11	-	-	-	-
AT1G01860	PFC1	-	-	-	-	-	-	-	-	0.3	-	-	-
AT1G01900	SBTI1.1	-	5.03	-	-	-	-	-	8.29	-	-	-	-
AT1G01940	AT1G01940	-	-	-	-	-	-	3.88	2.07	2.72	-	-	-
AT1G01960	EDA10	-	-	-	-	-	-	-	-	0.4	-	0.49	-
AT1G01980	ATSEC1A	-	-	2.55	-	-	-	-	-	-	-	-	-
AT1G02000	GAE2	-	-	-	-	-	-	-	-	-	-	2.2	-
AT1G02010	SEC1A	-	-	-	-	-	-	-	-	2.12	-	-	-
AT1G02030	AT1G02030	-	-	-	-	-	-	-	-	7.66	-	4.63	-
AT1G02040	AT1G02040	-	-	-	-	-	-	-	-	-	-	2.97	-
AT1G02050	LAP6	-	-	-	-	-	-	-	-	-	-	5.83	-
AT1G02065	SPL8	-	0.38	-	-	-	-	-	0.11	-	-	0.49	-
AT1G02070	AT1G02070	-	-	-	0.47	-	-	-	-	-	-	-	0.31
AT1G02090	FUS5	-	-	-	-	-	-	2.38	2.73	3.62	-	-	-
AT1G02110	AT1G02110	-	-	-	-	-	-	-	-	0.25	-	-	-
AT1G02145	ALG12	-	-	-	-	-	-	-	-	0.39	-	-	-
AT1G02160	AT1G02160	-	-	-	-	-	-	0.34	0.35	0.35	-	-	-
AT1G02180	AT1G02180	-	0.4	-	-	-	-	-	0.29	0.12	-	-	-
AT1G02190	AT1G02190	-	-	2.86	-	-	0.12	-	-	-	-	-	0.11
AT1G02205	CER1	-	0.29	-	2.01	-	0.35	4.41	-	17.2	2.21	-	0.35
AT1G02220	NAC003	-	-	-	2.42	-	-	-	0.14	-	-	-	-
AT1G02270	AT1G02270	-	-	-	-	2.04	-	-	-	-	-	-	-
AT1G02290	AT1G02290	-	-	-	-	-	-	-	-	0.37	-	-	-
AT1G02300	AT1G02300	-	-	-	-	-	-	0.31	-	0.45	-	0.48	-
AT1G02305	AT1G02305	-	-	-	-	-	-	-	-	0.34	-	0.3	-
AT1G02310	MAN1	-	-	16.29	2.45	-	3	16.04	29.15	1153.34	4.72	-	3.25
AT1G02330	AT1G02330	-	-	-	-	-	-	2.25	-	2.34	-	-	-
AT1G02335	GL22	-	-	-	-	-	-	-	0.43	-	-	-	-
AT1G02340	HFR1	-	-	2.69	2.05	-	-	0.43	0.28	2.12	2.67	-	-
AT1G02350	AT1G02350	-	-	-	-	-	-	0.18	0.04	-	-	-	-
AT1G02360	AT1G02360	3.56	-	4.56	-	-	-	3.15	-	-	-	-	-
AT1G02370	AT1G02370	-	-	-	-	-	-	4.9	3.64	-	-	-	-
AT1G02380	AT1G02380	0.5	-	-	-	0.43	0.5	-	-	-	-	0.46	-
AT1G02390	GPAT2	0.26	0.19	-	2.71	-	-	-	-	-	4.36	-	2.02
AT1G02400	GA2OX6	0.45	0.17	8.16	-	-	-	0.31	0.09	21.06	-	2.91	2.49
AT1G02420	AT1G02420	-	-	-	-	-	-	2.12	-	-	-	-	-
AT1G02430	ARFD1B	-	-	-	-	-	-	3.02	-	-	-	-	-
AT1G02450	NIMIN1	-	-	8.07	-	-	-	-	-	-	-	0.45	-
AT1G02460	AT1G02460	4.29	4.55	3.45	-	2.08	-	3.45	10.39	11.77	3.31	-	2.67
AT1G02470	AT1G02470	-	-	2.05	-	-	-	-	-	3.92	-	4.73	-
AT1G02475	AT1G02475	-	-	-	-	-	-	-	0.49	-	-	-	-
AT1G02500	SAM1	-	-	-	-	-	-	-	0.43	-	-	-	-
AT1G02530	PGP12	-	-	-	-	-	-	-	-	-	-	-	0.37
AT1G02570	AT1G02570	-	-	-	-	-	0.22	-	-	-	-	-	-
AT1G02610	AT1G02610	-	-	-	-	0.24	-	0.36	0.11	-	-	0.42	-
AT1G02620	AT1G02620	-	-	-	-	-	-	0.21	-	0.07	-	-	-
AT1G02630	AT1G02630	-	-	-	-	-	-	-	0.11	-	-	0.29	0.37
AT1G02640	BXL2	-	2.71	-	0.36	-	0.27	0.23	0.12	0.15	0.2	0.32	0.13
AT1G02650	AT1G02650	-	-	-	-	-	-	-	-	0.15	-	-	0.5
AT1G02660	AT1G02660	-	-	-	-	-	-	0.49	-	-	-	-	-
AT1G02670	AT1G02670	-	-	-	-	-	-	-	-	-	-	4.72	-
AT1G02690	IMPA-6	-	-	-	-	-	-	2.59	-	3.41	-	-	-
AT1G02700	AT1G02700	-	-	0.27	-	-	-	0.32	-	0.18	-	-	-
AT1G02710	AT1G02710	-	-	0.3	-	-	-	0.4	-	0.17	-	-	-
AT1G02720	GATL5	-	-	-	-	-	2.15	0.47	-	0.3	-	-	-
AT1G02730	CSLD5	-	-	-	-	-	0.46	-	-	-	-	0.45	-
AT1G02750	AT1G02750	-	-	-	-	-	-	-	-	2.62	-	-	2.02
AT1G02770	AT1G02770	-	-	-	-	-	-	-	-	-	-	2.41	0.47
AT1G02780	emb2386	-	-	-	-	-	-	3.01	-	-	-	-	-
AT1G02790	PGA4	-	-	2.62	-	0.25	-	-	-	2.93	-	0.14	-
AT1G02800	CEL2	-	0.23	-	-	-	0.3	-	0.05	-	0.48	0.42	0.19
AT1G02816	AT1G02816	-	-	-	-	-	-	-	-	-	-	0.46	-
AT1G02820	AT1G02820	10.82	4.72	29.26	17.64	2.49	8.77	57.54	8.27	95.09	14.61	4.26	19.52
AT1G02830	AT1G02830	-	-	-	-	-	-	-	-	22.13	-	3.2	-
AT1G02850	BGLU11	-	-	-	-	-	2.78	88.79	5.24	3.12	-	0.44	-
AT1G02860	NLA	-	2.22	-	-	-	-	-	0.09	-	-	-	-
AT1G02870	AT1G02870	-	-	-	-	-	-	7.46	2.94	5.57	2.62	2.48	2.87
AT1G02880	TPK1	-	-	-	-	-	-	2.03	-	2.94	-	2.51	2.07
AT1G02900	RALF1	-	-	-	-	-	-	-	0.1	-	-	2.85	4
AT1G02920	GSTF7	5.11	2.12	13.79	-	-	-	9.46	-	12.83	-	-	3.7
AT1G02930	GSTF6	6.39	-	15.61	-	-	0.28	13.52	-	71.72	-	3.12	-
AT1G02940	GSTF5	-	-	-	-	-	0.35	-	-	-	-	-	0.19
AT1G02960	AT1G02960	-	-	-	-	-	-	0.48	0.32	0.28	-	-	-
AT1G02980	CUL2	-	-	-	-	-	0.13	-	-	-	-	3.91	0.19
AT1G03000	PEX6	-	-	-	-	-	-	-	-	0.29	-	-	-
AT1G03020	AT1G03020	-	-	-	-	-	-	7.65	-	-	-	-	-
AT1G03040	AT1G03040	-	-	-	-	-	-	-	-	2.67	-	-	-
AT1G03055	AT1G03055	2.19	-	-	-	-	2.23	2.28	-	-	-	-	-
AT1G03060	SPI	-	-	-	-	-	-	-	-	-	-	0.43	-
AT1G03070	AT1G03070	-	-	-	-	-	-	-	-	0.2	-	-	0.32
AT1G03090	MCCA	0.42	0.26	-	-	0.28	-	0.13	0.14	0.17	0.41	0.25	0.41
AT1G03103	AT1G03103	-	-	-	-	-	48.88	-	-	-	-	-	61.7
AT1G03106	AT1G03106	-	-	-	-	-	13.3	-	-	-	-	-	8.88
AT1G03110	AT1G03110	-	-	-	-	-	-	3.25	2.15	-	-	-	-
AT1G03120	RAB28	-	-	-	-	-	4.11	-	-	-	-	-	4.93
AT1G03130	PSAD-2	-	-	0.35	-	-	-	0.08	0.04	0.02	0.24	0.18	0.33
AT1G03140	AT1G03140	-	-	-	-	-	-	-	-	0.38	-	-	-
AT1G03150	AT1G03150	-	-	0.49	-	-	-	-	-	-	-	-	-
AT1G03170	AT1G03170	-	-	-	-	-	-	-	0.09	-	0.5	-	0.31
AT1G03180	AT1G03180	-	-	-	-	-	-	2	-	-	-	2.02	-
AT1G03200	AT1G03200	-	0.31	-	-	-	-	0.2	0.14	-	-	-	-
AT1G03210	AT1G03210	-	-	-	-	-	-	-	0.2	-	-	-	-
AT1G03220	AT1G03220	-	2.43	-	-	-	-	0.23	0.3	0.21	0.27	0.37	0.47
AT1G03230	AT1G03230	-	-	-	-	-	-	0.08	0.2	0.14	0.28	0.2	-
AT1G03250	AT1G03250	-	-	-	-	-	-	-	-	2.58	-	-	-
AT1G03270	AT1G03270	-	-	-	-	-	-	-	-	0.23	-	-	-
AT1G03290	AT1G03290	-	-	-	-	-	-	-	-	2.19	-	-	-
AT1G03300	ATDUF1	-	-	0.43	-	-	0.37	-	-	0.13	-	0.25	0.38
AT1G03310	DBE1	-	-	0.45	-	-	-	0.36	0.5	0.11	-	-	-
AT1G03330	AT1G03330	-	-	-	-	-	-	2.41	-	-	-	-	-
AT1G03340	AT1G03340	2.1	-	-	-	-	-	-	-	-	-	-	-
AT1G03360	RRP4	-	-	-	-	-	-	5.57	4.93	4.06	-	-	-
AT1G03365	AT1G03365	-	-	-	-	-	-	-	-	0.49	-	-	-
AT1G03390	AT1G03390	-	-	-	-	-	-	-	-	-	-	10.41	-
AT1G03400	AT1G03400	-	-	-	-	-	-	0.38	0.35	-	-	-	-
AT1G03410	2A6	0.31	0.22	0.28	0.44	0.39	-	0.09	0.11	0.18	0.45	0.32	0.36
AT1G03430	AHP5	-	-	-	-	-	-	0.24	0.21	-	-	-	-
AT1G03440	AT1G03440	-	-	-	-	-	-	-	0.38	0.47	-	0.42	-
AT1G03445	BSU1	-	-	-	-	-	-	-	-	-	-	2.06	0.4
AT1G03457	AT1G03457	3.93	-	-	-	-	-	0.22	0.22	-	-	0.48	-
AT1G03470	AT1G03470	0.41	0.36	-	-	-	-	-	2.24	0.12	0.38	-	-
AT1G03475	LIN2	-	-	-	-	-	-	-	-	0.31	-	-	-
AT1G03490	NAC006	-	-	-	-	-	-	-	-	-	-	8.87	-
AT1G03495	AT1G03495	-	-	-	-	-	-	3.11	-	-	-	-	-
AT1G03502	AT1G03502	-	-	-	-	-	-	-	-	0.12	-	-	-
AT1G03530	NAF1	2.03	-	-	-	-	-	7.17	8.74	2.89	-	2.28	-
AT1G03550	AT1G03550	-	-	-	-	-	-	-	0.36	-	-	-	-
AT1G03580	AT1G03580	-	-	-	-	-	-	0.31	0.12	-	-	-	-
AT1G03590	AT1G03590	-	-	-	-	-	-	-	0.47	-	-	-	-
AT1G03600	PSB27	-	-	-	-	-	-	0.31	0.15	0.2	-	0.34	-
AT1G03610	AT1G03610	-	-	-	-	0.4	-	0.34	-	-	-	-	-
AT1G03630	POR C	-	-	-	-	-	-	-	0.45	0.14	-	0.42	0.33
AT1G03650	AT1G03650	-	0.39	-	-	-	-	-	-	-	-	-	-
AT1G03680	THM1	-	-	-	-	-	-	-	-	0.43	-	-	-
AT1G03710	AT1G03710	-	-	-	-	-	-	-	-	-	-	-	0.49
AT1G03720	AT1G03720	-	-	-	-	-	-	-	-	-	2.07	-	-
AT1G03740	AT1G03740	-	-	2.29	-	-	-	0.47	-	-	0.35	-	-
AT1G03760	AT1G03760	-	0.37	-	-	-	-	3.81	-	-	-	-	-
AT1G03770	RING1B	-	-	-	-	-	-	2.15	-	-	-	-	-
AT1G03780	TPX2 (NC_003070 947519..951827)	-	-	-	-	-	0.49	-	0.45	-	-	-	-
AT1G03820	AT1G03820	-	-	6.53	2.02	2.05	-	-	-	-	-	2.52	-
AT1G03830	AT1G03830	-	-	-	-	-	-	2.32	2.73	-	-	-	-
AT1G03840	MGP	-	-	-	-	-	-	5.28	-	-	-	-	-
AT1G03850	AT1G03850	-	0.32	-	-	0.31	-	0.07	0.03	0.05	-	-	-
AT1G03860	PHB2	-	-	-	-	-	-	-	2.39	2.04	-	-	-
AT1G03870	FLA9	2.1	-	0.37	-	-	0.43	0.04	0.03	0.12	0.38	0.08	-
AT1G03880	CRU2	-	-	-	-	-	61.04	-	-	-	-	-	44.89
AT1G03890	AT1G03890	-	-	-	-	-	-	-	-	-	-	-	6.4
AT1G03905	AT1G03905	-	-	-	-	-	2.41	6.32	5.66	6.19	2.34	5.73	7.32
AT1G03910	AT1G03910	-	-	-	-	-	-	-	2.16	-	-	-	-
AT1G03920	AT1G03920	-	-	-	-	-	-	-	-	-	-	-	0.18
AT1G03940	AT1G03940	-	-	-	-	-	-	6.61	-	-	-	2.17	-
AT1G03950	VPS2.3	-	-	-	-	-	-	-	-	2.52	-	-	-
AT1G03970	GBF4	-	-	-	-	-	-	-	-	0.5	-	-	-
AT1G03980	PCS2	-	-	-	-	-	-	-	-	-	2.16	3.09	-
AT1G03990	AT1G03990	-	-	0.45	-	-	-	-	-	-	-	2.22	-
AT1G04000	AT1G04000	-	-	-	-	-	-	-	2.02	-	-	-	-
AT1G04010	PSAT1	-	-	-	-	-	-	-	3	-	-	2.59	-
AT1G04020	BARD1	0.43	-	-	-	-	-	-	-	-	-	-	-
AT1G04030	AT1G04030	-	-	-	-	-	-	0.44	0.33	-	-	-	-
AT1G04040	AT1G04040	2.15	-	-	-	-	-	0.1	0.35	0.23	-	-	-
AT1G04050	SUVR1	-	-	-	-	-	-	-	-	-	-	2.32	-
AT1G04110	SDD1	-	0.27	-	-	-	-	-	-	-	-	-	-
AT1G04130	AT1G04130	-	-	-	-	-	-	3.81	5.94	3.45	-	-	-
AT1G04150	AT1G04150	-	0.36	-	-	-	-	-	0.1	-	-	-	0.35
AT1G04160	XIB	-	-	-	-	-	-	-	2.36	-	-	-	-
AT1G04170	EIF2 GAMMA	-	-	-	-	-	-	3.47	3.6	2.09	-	-	-
AT1G04190	AT1G04190	-	-	-	-	-	-	2.6	2.15	2.06	-	-	-
AT1G04200	AT1G04200	-	-	-	-	-	-	-	2.04	-	-	-	-
AT1G04220	KCS2	-	-	-	-	-	-	40.51	7.38	105.23	-	-	-
AT1G04230	AT1G04230	-	-	-	-	-	-	-	2.02	-	-	-	-
AT1G04240	SHY2	2.61	-	3.98	3.83	3.9	-	-	-	6.57	3.24	3.64	-
AT1G04250	AXR3	-	-	-	-	-	-	-	-	3.27	-	-	-
AT1G04270	RPS15	-	-	-	-	-	-	2.94	-	-	-	-	-
AT1G04280	AT1G04280	-	-	-	-	-	-	0.13	0.19	-	-	0.36	0.34
AT1G04290	AT1G04290	-	-	-	-	-	-	0.5	0.27	-	-	-	-
AT1G04310	ERS2	-	-	-	-	-	-	2.14	2.68	3.38	-	-	-
AT1G04330	AT1G04330	-	-	-	-	-	-	-	-	6.58	-	3.91	-
AT1G04350	AT1G04350	-	-	-	-	-	2.06	-	0.24	-	-	-	-
AT1G04360	AT1G04360	-	-	-	-	-	-	0.41	-	0.2	-	2.42	-
AT1G04400	CRY2	-	-	-	-	-	-	0.37	-	-	-	0.49	-
AT1G04425	AT1G04425	-	0.24	-	-	-	-	-	0.09	-	0.49	-	-
AT1G04430	AT1G04430	3.36	2.47	-	-	-	-	-	-	0.3	-	-	-
AT1G04450	RIC3	-	-	-	-	-	-	-	-	-	2.08	-	-
AT1G04470	AT1G04470	-	-	-	-	-	-	-	-	4.02	-	-	-
AT1G04480	AT1G04480	-	-	-	-	-	-	2.86	-	2.22	-	-	-
AT1G04490	AT1G04490	-	-	-	-	-	4.24	-	-	-	-	-	7.07
AT1G04500	AT1G04500	-	-	-	-	-	-	4.09	-	-	-	5.63	-
AT1G04510	MAC3A	-	-	-	-	-	-	2.54	3.01	2.14	-	-	-
AT1G04520	PDLP2	-	-	2.65	-	2.54	-	2.36	-	-	2.23	-	-
AT1G04530	AT1G04530	2.34	-	-	-	-	-	-	0.19	-	-	-	-
AT1G04550	IAA12	-	-	-	-	-	-	2.08	-	2.48	-	-	-
AT1G04560	AT1G04560	-	-	-	-	-	3.45	-	-	-	-	-	3.92
AT1G04570	AT1G04570	65.61	17.84	71.31	26.47	37.03	5.86	83.15	240.25	137.99	7.22	15.31	2.35
AT1G04600	XIA	-	-	3.03	-	-	-	-	0.09	-	-	-	-
AT1G04610	YUC3	-	-	-	-	-	2.96	0.16	-	-	-	-	3.03
AT1G04620	AT1G04620	-	-	-	-	-	-	-	2.52	-	-	-	-
AT1G04635	EMB1687	-	-	-	-	-	-	2.19	-	-	-	2.68	-
AT1G04645	AT1G04645	-	-	-	-	-	0.33	-	-	-	-	-	-
AT1G04660	AT1G04660	-	-	-	2.9	-	-	0.12	-	-	0.31	-	-
AT1G04680	AT1G04680	2.15	-	2.35	-	-	-	-	0.42	-	-	0.31	-
AT1G04700	AT1G04700	-	-	-	-	-	-	-	-	-	-	3.05	-
AT1G04770	AT1G04770	0.24	-	0.4	-	0.36	-	-	-	0.35	-	-	0.41
AT1G04778	AT1G04778	-	-	-	-	-	-	-	-	-	2.92	-	-
AT1G04800	AT1G04800	-	-	-	-	-	-	-	-	-	0.09	0.03	-
AT1G04810	AT1G04810	-	-	-	-	-	-	2.36	2.02	-	-	-	-
AT1G04850	AT1G04850	-	-	-	-	-	-	2.15	2.63	2.06	-	-	-
AT1G04870	PRMT10	-	-	-	-	-	-	6.92	3.84	2.03	-	2.42	-
AT1G04880	AT1G04880	2.56	-	-	-	-	0.33	7.19	-	-	2.1	4.03	0.32
AT1G04890	AT1G04890	-	-	-	-	-	-	-	-	-	-	3.23	-
AT1G04900	AT1G04900	-	-	-	-	-	-	3.69	2.58	-	-	-	-
AT1G04920	SPS3F	-	-	-	-	-	3.85	-	-	4.7	-	-	3.92
AT1G04930	AT1G04930	-	-	-	-	-	-	-	-	-	-	2.95	-
AT1G04945	AT1G04945	-	-	-	-	-	-	7.19	5.54	7.11	-	2.24	-
AT1G04950	TAFII59	-	-	-	-	-	-	-	-	0.48	-	-	-
AT1G04970	AT1G04970	-	-	-	-	-	-	-	-	0.46	-	-	-
AT1G04980	PDIL2-2	0.5	-	2.69	-	-	-	-	2.55	-	-	-	-
AT1G04990	AT1G04990	-	-	-	-	-	-	-	-	2.39	-	2.26	-
AT1G05000	AT1G05000	3.12	2.98	-	-	-	2.56	5.74	6.36	3.91	-	3.72	2.79
AT1G05010	EFE	-	-	-	-	-	6.38	-	-	-	-	0.29	5.15
AT1G05020	AT1G05020	2.66	-	-	-	-	-	0.39	-	-	-	6.43	-
AT1G05060	AT1G05060	-	-	-	-	-	-	-	0.48	-	-	-	-
AT1G05100	MAPKKK18	-	-	-	2.09	-	2.98	5.38	-	42.4	3.97	-	6.17
AT1G05120	AT1G05120	-	-	-	-	-	-	-	2.14	-	-	-	-
AT1G05135	AT1G05135	-	-	-	-	-	2.39	0.3	0.12	0.36	0.31	0.15	8.95
AT1G05170	AT1G05170	-	-	2.77	-	2.37	-	2.72	2.73	9.86	2.31	3.68	-
AT1G05180	AXR1	-	-	-	-	-	-	-	2.12	-	-	-	-
AT1G05190	emb2394	-	-	-	-	-	-	-	0.4	0.43	-	0.48	-
AT1G05260	RCI3	-	2.75	-	4.24	2.34	-	-	7.66	-	-	0.36	-
AT1G05270	AT1G05270	-	-	-	-	-	-	-	-	-	-	2.25	-
AT1G05291	AT1G05291	-	-	-	-	-	0.36	-	-	-	-	-	0.25
AT1G05300	ZIP5	-	0.24	-	-	-	-	0.41	0.01	-	0.36	-	-
AT1G05310	AT1G05310	-	-	-	-	-	-	0.32	0.35	0.16	-	-	0.36
AT1G05320	AT1G05320	-	-	-	-	-	-	-	0.46	0.35	-	-	-
AT1G05340	AT1G05340	-	0.36	2.15	-	-	2.08	-	0.11	-	-	-	3.3
AT1G05370	AT1G05370	-	-	-	-	-	-	-	0.23	-	-	0.41	-
AT1G05385	LPA19	-	-	-	-	-	-	-	-	0.34	-	-	-
AT1G05420	OFP12	2.28	5.15	-	-	-	-	-	2.83	-	-	-	-
AT1G05450	AT1G05450	-	-	-	-	-	7.71	-	-	-	0.38	-	30.44
AT1G05460	SDE3	-	-	0.46	-	-	-	-	-	0.14	-	-	-
AT1G05470	CVP2	-	-	0.3	-	-	-	-	-	0.12	-	-	-
AT1G05490	chr31	-	-	-	-	-	-	5.48	7.06	-	-	-	-
AT1G05510	AT1G05510	-	-	-	-	-	6.57	-	-	-	-	-	31.97
AT1G05520	AT1G05520	-	2.33	-	-	-	-	-	3.73	2.1	-	-	-
AT1G05530	UGT75B2	-	-	-	-	-	-	-	-	-	-	9.33	-
AT1G05540	AT1G05540	2.38	-	-	-	-	-	-	-	2.07	-	-	-
AT1G05550	AT1G05550	-	-	-	-	-	2.47	-	-	-	-	-	-
AT1G05560	UGT75B1	0.28	-	0.38	0.42	-	-	-	-	-	-	0.36	-
AT1G05570	CALS1	-	-	-	-	-	-	2.5	-	-	-	0.36	-
AT1G05575	AT1G05575	-	-	-	0.33	-	-	0.19	0.1	0.25	0.35	-	-
AT1G05580	CHX23	-	-	2.69	-	-	-	-	-	3.79	-	-	-
AT1G05590	HEXO2	-	-	-	-	-	-	0.47	0.39	0.17	-	0.38	-
AT1G05600	AT1G05600	-	-	-	-	-	-	-	-	0.22	-	-	-
AT1G05620	URH2	-	-	-	-	-	-	0.19	-	-	-	-	-
AT1G05630	5PTASE13	2.6	2.12	-	-	-	-	-	-	-	-	-	-
AT1G05675	AT1G05675	-	-	-	-	-	-	-	-	12.81	-	-	-
AT1G05680	UGT74E2	-	2.88	-	-	-	-	32.81	21.41	36.34	-	-	-
AT1G05690	BT3	-	-	-	-	-	-	-	-	-	-	5.6	-
AT1G05700	AT1G05700	-	-	-	-	-	-	-	-	-	-	3.42	-
AT1G05710	AT1G05710	-	0.34	-	-	-	-	0.43	0.29	2.68	-	-	-
AT1G05730	AT1G05730	-	-	-	-	-	-	6.32	15.76	5.63	-	2.67	2.06
AT1G05770	AT1G05770	-	-	-	-	0.43	-	-	0.18	-	-	-	-
AT1G05805	AT1G05805	2.63	-	-	-	-	2.08	0.38	-	-	-	-	-
AT1G05810	RABA5E	-	-	-	-	-	-	0.33	0.22	0.44	-	-	-
AT1G05820	SPPL5	-	-	-	-	-	-	-	-	-	-	2.43	-
AT1G05835	AT1G05835	0.35	-	-	-	-	3.3	0.32	0.13	-	-	-	4.48
AT1G05850	POM1	-	-	-	-	-	-	-	-	-	-	0.41	-
AT1G05870	AT1G05870	-	0.33	-	-	-	-	-	-	-	-	-	-
AT1G05894	AT1G05894	-	-	-	-	-	-	-	-	-	-	2.7	-
AT1G05900	NTH2	-	-	-	-	-	-	-	-	2.38	-	-	-
AT1G05910	AT1G05910	-	-	-	-	-	-	2.91	2.89	2.68	-	-	-
AT1G05920	AT1G05920	-	-	-	-	-	-	-	-	-	-	6.75	-
AT1G05930	AT1G05930	-	-	-	-	-	-	-	-	-	-	6.99	-
AT1G05950	AT1G05950	-	-	-	-	-	-	-	2.23	-	-	-	-
AT1G05970	AT1G05970	-	-	-	-	-	-	0.43	-	0.32	-	-	-
AT1G06000	AT1G06000	-	-	-	2.82	4.35	11.2	6.08	4.47	5.79	-	-	12.87
AT1G06010	AT1G06010	-	0.49	-	-	-	-	-	-	0.31	-	-	-
AT1G06020	AT1G06020	-	-	-	-	-	-	-	-	-	-	3.96	-
AT1G06030	AT1G06030	-	-	-	-	-	-	-	-	-	-	6.76	-
AT1G06040	STO	-	-	-	-	-	-	-	-	-	-	-	2.16
AT1G06050	AT1G06050	-	-	-	-	-	-	2.25	-	2.32	-	2.93	-
AT1G06080	ADS1	-	0.2	0.25	-	-	-	0.16	0.04	0.09	-	-	2.83
AT1G06090	AT1G06090	-	0.17	-	-	-	-	-	0.04	-	-	-	-
AT1G06100	AT1G06100	-	0.36	-	-	-	-	-	0.04	-	-	-	-
AT1G06110	SKIP16	-	-	-	-	-	-	-	-	0.41	-	-	-
AT1G06140	AT1G06140	-	-	-	-	-	-	2.88	-	-	-	-	-
AT1G06160	ORA59	-	-	0.06	-	-	-	-	-	0.05	-	-	-
AT1G06170	AT1G06170	-	-	-	-	-	-	-	-	-	-	-	0.39
AT1G06180	MYB13	2	2.78	-	-	-	3.39	2.43	5.24	7.53	-	-	3.13
AT1G06190	AT1G06190	-	-	-	-	-	-	-	2.21	-	-	-	-
AT1G06220	MEE5	-	-	-	-	-	-	2.77	3.33	-	-	-	-
AT1G06230	GTE4	-	-	-	-	-	-	-	2.24	-	-	-	-
AT1G06240	AT1G06240	-	-	-	-	-	-	-	0.37	-	-	-	-
AT1G06265	AT1G06265	-	-	0.42	-	-	-	-	-	-	-	-	-
AT1G06270	AT1G06270	-	-	-	-	-	-	2.19	2.19	-	-	-	-
AT1G06280	LBD2	-	-	-	-	-	-	-	-	-	-	4.29	-
AT1G06290	ACX3	-	-	-	-	-	-	0.27	0.22	0.4	0.47	-	-
AT1G06320	AT1G06320	-	-	-	-	-	-	-	-	-	-	2.91	-
AT1G06340	AT1G06340	-	-	-	-	2.31	-	-	-	-	-	2.67	-
AT1G06350	AT1G06350	-	2.26	-	-	-	-	-	0.22	-	-	-	-
AT1G06360	AT1G06360	-	-	-	3.04	2.27	2.19	-	0.41	-	8.29	-	-
AT1G06380	AT1G06380	-	-	-	-	-	-	-	-	2.67	-	-	-
AT1G06400	ARA-2	-	-	-	-	-	-	-	0.49	-	-	0.49	-
AT1G06420	AT1G06420	-	0.4	-	-	-	0.5	0.34	0.04	-	-	0.36	-
AT1G06430	FTSH8	-	-	-	-	-	-	3.57	2.25	3.41	-	-	-
AT1G06440	AT1G06440	-	-	-	-	-	-	2.35	-	4.04	-	-	-
AT1G06450	AT1G06450	-	-	-	-	-	-	-	-	2.54	-	-	-
AT1G06460	ACD32.1	-	-	-	-	-	-	0.42	-	-	0.45	-	-
AT1G06475	AT1G06475	-	-	-	-	-	-	-	-	-	-	2.56	2.87
AT1G06500	AT1G06500	-	-	-	-	-	-	-	0.34	0.27	-	-	-
AT1G06515	AT1G06515	-	-	-	-	-	-	0.38	0.33	0.36	-	-	-
AT1G06520	GPAT1	-	-	3.41	-	-	-	-	0.11	-	-	4.65	-
AT1G06530	AT1G06530	-	-	-	-	-	-	-	2.25	-	-	-	-
AT1G06540	AT1G06540	-	-	-	-	-	-	12.19	-	9.1	-	-	-
AT1G06550	AT1G06550	-	-	-	-	-	-	3.04	-	-	-	-	-
AT1G06560	AT1G06560	-	-	-	-	-	-	-	2.68	-	-	-	-
AT1G06570	PDS1	2.7	-	-	-	-	-	3.43	-	-	-	-	-
AT1G06620	AT1G06620	0.4	0.48	-	0.36	-	-	0.07	0.02	0.28	0.22	0.36	-
AT1G06630	AT1G06630	-	0.49	-	-	-	-	-	0.39	-	-	-	-
AT1G06640	AT1G06640	-	-	0.49	-	-	-	0.47	0.3	-	-	-	0.49
AT1G06645	AT1G06645	0.44	-	-	-	-	-	0.13	0.17	-	0.34	0.37	-
AT1G06660	AT1G06660	0.45	-	-	-	-	0.41	0.44	-	-	-	2.2	0.39
AT1G06670	NIH	-	-	-	-	-	-	3.06	3.01	-	-	-	-
AT1G06680	PSBP-1	-	-	-	-	-	-	0.5	0.28	0.11	-	0.41	-
AT1G06690	AT1G06690	-	2.13	-	-	-	-	2.11	3.02	2.31	-	-	-
AT1G06710	AT1G06710	-	0.45	-	-	-	-	-	2.04	-	-	-	-
AT1G06720	AT1G06720	-	-	-	-	-	-	7.49	9.03	2.85	-	-	2.6
AT1G06730	AT1G06730	-	-	-	-	-	-	-	-	-	-	2.67	-
AT1G06740	AT1G06740	-	-	-	-	-	-	-	-	0.37	-	-	-
AT1G06760	AT1G06760	-	0.39	0.3	-	-	-	0.48	0.1	0.11	-	-	-
AT1G06770	DRIP1	-	-	-	-	-	-	2.02	-	-	-	-	-
AT1G06780	GAUT6	2	2.14	2.75	2.46	-	-	2.77	6.42	8.95	2.27	2.1	2.11
AT1G06790	AT1G06790	-	-	0.48	-	-	-	-	-	-	-	-	-
AT1G06800	PLA-I{gamma}1	-	-	-	-	-	-	0.44	-	-	-	-	-
AT1G06830	AT1G06830	-	-	-	-	-	-	0.2	0.03	0.11	0.13	-	-
AT1G06870	AT1G06870	-	-	-	-	-	-	-	-	2.47	-	-	-
AT1G06920	OFP4	-	-	-	3.24	-	-	-	-	-	2.01	-	-
AT1G06960	AT1G06960	-	-	-	-	-	-	-	-	0.45	-	-	-
AT1G06980	AT1G06980	-	-	-	-	-	-	0.33	0.13	-	-	-	-
AT1G07000	EXO70B2	-	-	-	-	-	-	-	-	-	0.47	-	-
AT1G07010	AT1G07010	2.43	-	2.17	2.02	-	2.39	4.39	2.23	4.6	2.03	-	2.09
AT1G07020	AT1G07020	-	-	-	-	-	-	0.49	0.39	-	-	-	-
AT1G07030	AT1G07030	-	-	-	-	-	-	-	-	3.39	-	-	-
AT1G07050	AT1G07050	-	3.29	2.6	-	2.7	-	0.26	-	-	0.38	0.44	-
AT1G07070	AT1G07070	-	-	-	-	-	-	3.81	3.17	-	-	-	2.67
AT1G07090	LSH6	2.2	2.73	-	-	-	-	-	-	-	-	-	-
AT1G07135	AT1G07135	-	0.4	-	-	-	-	0.11	0.07	-	0.19	0.12	-
AT1G07150	MAPKKK13	3.15	2.66	2.4	-	-	-	3.47	-	8.26	-	-	-
AT1G07160	AT1G07160	4.96	-	-	-	-	-	5.28	-	-	-	3.02	-
AT1G07170	AT1G07170	-	0.46	-	-	-	-	-	0.35	0.45	-	-	-
AT1G07180	NDA1	5.5	4.52	2.63	-	-	4.44	8.07	8.93	2.24	-	-	3.74
AT1G07200	AT1G07200	-	-	-	-	-	-	-	2.19	2.47	-	-	-
AT1G07220	AT1G07220	-	-	-	-	-	-	-	2.01	-	-	-	-
AT1G07230	NPC1	-	-	-	-	-	-	-	0.44	0.14	-	0.28	-
AT1G07240	UGT71C5	-	-	-	-	-	-	0.2	-	-	0.42	-	-
AT1G07260	UGT71C3	-	-	-	-	-	-	-	2.99	-	-	-	-
AT1G07280	AT1G07280	-	-	-	-	-	-	-	-	-	0.48	-	-
AT1G07290	GONST2	-	-	-	-	-	-	-	-	-	-	2.72	-
AT1G07300	AT1G07300	-	-	-	-	-	-	-	-	2.17	-	-	-
AT1G07320	RPL4	-	-	-	-	-	-	-	-	0.24	-	0.35	-
AT1G07350	AT1G07350	0.22	0.25	0.36	-	-	-	-	-	2.29	-	-	0.38
AT1G07360	AT1G07360	-	2.02	-	-	-	-	-	3.64	2.6	-	2.11	-
AT1G07370	PCNA1	-	-	-	-	2.81	-	-	-	-	-	-	-
AT1G07380	AT1G07380	-	-	-	-	-	2.2	-	-	0.32	-	-	-
AT1G07390	RLP1	-	-	-	-	-	-	2.46	-	-	-	-	-
AT1G07400	AT1G07400	-	-	-	-	-	-	5.38	-	-	4.64	-	-
AT1G07410	RABA2b	-	-	-	-	-	-	-	-	-	2.28	-	-
AT1G07420	SMO2-1	3.34	2.3	-	-	-	-	-	-	2.45	-	-	-
AT1G07430	HAI2	-	-	-	2.27	4.81	-	89.28	54.69	5.12	2.3	4.79	-
AT1G07440	AT1G07440	-	-	-	-	-	-	0.19	0.18	0.1	0.46	0.34	0.35
AT1G07450	AT1G07450	3.07	-	4.53	-	-	4.4	2.32	-	-	-	-	3.54
AT1G07470	AT1G07470	-	-	-	-	-	-	2.47	2.17	3.17	2.38	-	-
AT1G07473	AT1G07473	-	-	-	-	-	-	-	-	-	-	3.18	3.83
AT1G07480	AT1G07480	-	-	-	-	-	-	-	-	2.05	2.13	-	-
AT1G07500	AT1G07500	-	-	-	-	-	-	-	7.81	8.11	-	-	4.2
AT1G07520	AT1G07520	0.49	-	-	-	-	-	-	-	-	-	-	-
AT1G07570	APK1A	-	-	2.96	-	-	-	2.63	-	7.14	-	-	-
AT1G07590	AT1G07590	-	-	-	-	-	-	2.02	0.27	-	-	-	-
AT1G07610	MT1C	-	-	-	-	-	2.49	4.98	-	-	-	-	-
AT1G07615	AT1G07615	-	-	-	-	-	-	2.1	2.22	2.19	-	-	-
AT1G07620	ATOBGM	-	-	2.94	2.66	-	-	-	-	4.06	2.74	7.08	-
AT1G07630	PLL5	-	-	-	-	-	2.78	-	2.03	-	-	-	-
AT1G07640	OBP2	-	-	-	-	-	-	-	-	2.73	-	-	-
AT1G07650	AT1G07650	2.08	-	-	-	-	-	-	-	-	-	-	-
AT1G07660	AT1G07660	-	0.45	-	-	-	-	-	0.42	-	-	-	-
AT1G07680	AT1G07680	-	-	-	-	-	0.22	-	-	-	-	-	0.19
AT1G07690	AT1G07690	-	-	-	-	-	0.25	-	-	-	-	-	0.13
AT1G07720	KCS3	-	-	-	-	-	-	2.96	-	7.9	2.15	-	-
AT1G07740	AT1G07740	-	-	-	-	-	-	-	3.93	-	-	-	-
AT1G07770	RPS15A	-	-	-	-	-	-	2.42	-	-	-	-	-
AT1G07790	HTB1	-	-	-	-	2.27	-	-	-	-	-	-	-
AT1G07795	AT1G07795	-	-	-	-	-	-	-	-	-	-	2.73	0.35
AT1G07820	AT1G07820	-	-	-	-	-	-	-	0.43	0.33	-	-	-
AT1G07830	AT1G07830	-	-	-	-	-	-	2.69	-	-	-	-	-
AT1G07840	AT1G07840	-	-	-	-	-	-	2.77	3.99	-	-	-	-
AT1G07870	AT1G07870	-	-	-	-	-	-	2.05	2.45	2.41	-	-	-
AT1G07880	ATMPK13	-	-	-	-	-	-	0.45	0.24	0.09	-	-	-
AT1G07890	APX1	-	-	0.46	-	-	-	2.3	-	-	-	-	-
AT1G07900	LBD1	-	-	-	-	-	-	36.7	-	11.68	-	-	-
AT1G07920	AT1G07920	-	-	-	-	-	-	2.79	-	-	-	-	-
AT1G07930	AT1G07930	-	-	-	-	-	-	2.39	2.66	-	-	-	-
AT1G07940	AT1G07940	-	-	-	-	-	-	3.19	-	-	-	-	-
AT1G07950	MED22B	-	-	-	-	-	-	-	0.48	-	-	-	-
AT1G07960	PDIL5-1	-	-	-	-	-	-	-	0.4	-	-	-	-
AT1G07985	AT1G07985	-	-	-	-	-	5.15	14.8	5.8	-	-	-	8.26
AT1G08000	GATA10	-	-	-	-	-	-	-	2.05	-	-	2.25	-
AT1G08035	AT1G08035	-	-	-	-	-	-	-	-	-	-	-	0.22
AT1G08040	AT1G08040	-	-	-	-	-	-	-	4.41	-	-	-	-
AT1G08050	AT1G08050	-	-	-	-	-	-	-	-	2.28	-	6.06	-
AT1G08065	ACA5	-	-	-	-	-	0.39	-	-	-	-	3.6	0.26
AT1G08090	NRT2:1	4.15	-	-	-	-	-	-	-	-	-	-	-
AT1G08110	AT1G08110	-	-	-	-	-	-	-	-	-	-	0.49	-
AT1G08115	AT1G08115	-	-	-	-	-	0.42	-	-	21.37	5.78	5.04	-
AT1G08120	AT1G08120	-	-	-	-	-	-	-	-	-	-	2.74	-
AT1G08130	LIG1	-	-	-	-	-	-	2.45	4.35	2.87	-	-	-
AT1G08160	AT1G08160	-	-	-	-	-	-	-	-	-	-	0.36	-
AT1G08165	AT1G08165	-	-	2.69	-	-	-	-	-	10.15	-	-	4.75
AT1G08180	AT1G08180	0.3	0.32	-	-	-	-	-	0.46	-	-	-	-
AT1G08200	AXS2	-	-	-	-	-	-	2.56	3.32	3.11	2.25	-	-
AT1G08220	AT1G08220	-	-	-	-	-	-	2.28	3.92	2.99	-	2.01	-
AT1G08230	AT1G08230	-	-	-	-	-	-	3.18	2.77	4.03	-	-	-
AT1G08250	ADT6	0.38	-	-	-	-	-	-	-	3.05	-	-	-
AT1G08260	TIL1	-	-	-	-	-	-	-	2.08	-	-	-	-
AT1G08290	WIP3 (NC_003070 2609995..2613242)	-	-	-	-	-	-	-	0.13	12.91	-	-	-
AT1G08300	NVL	0.47	0.28	0.28	-	0.39	-	-	-	-	-	-	-
AT1G08310	AT1G08310	-	-	-	-	-	-	-	-	-	0.42	-	-
AT1G08340	AT1G08340	-	-	-	-	-	-	-	-	-	2.97	-	-
AT1G08350	AT1G08350	-	-	-	-	-	-	0.32	0.29	0.31	-	-	-
AT1G08360	AT1G08360	-	-	-	-	-	-	2.81	-	-	-	-	-
AT1G08380	PSAO	-	-	-	-	-	-	0.38	0.2	0.11	0.28	0.27	-
AT1G08390	AT1G08390	-	-	0.42	-	-	-	0.36	-	0.33	-	-	-
AT1G08400	AT1G08400	-	-	-	-	-	-	-	-	2.3	-	2.05	-
AT1G08410	AT1G08410	2.27	-	-	-	-	-	5.33	5.38	5.1	-	2.22	-
AT1G08450	CRT3	-	-	-	-	-	-	-	-	0.48	0.49	0.22	-
AT1G08460	HDA08	-	-	-	-	-	-	0.32	-	-	-	-	-
AT1G08465	YAB2	-	0.28	-	-	-	-	-	0.21	-	-	-	-
AT1G08470	SSL3	-	-	-	-	-	-	-	2	-	-	-	-
AT1G08500	ENODL18	2.07	-	2.91	-	3.21	3.72	-	-	5.06	-	3.27	6.04
AT1G08510	FATB	-	-	-	-	-	-	-	-	2.19	-	-	-
AT1G08520	ALB1	-	-	-	-	-	-	-	-	0.47	-	-	-
AT1G08530	AT1G08530	-	-	-	-	-	-	-	-	0.38	-	-	-
AT1G08540	SIG2	-	-	-	-	-	-	-	-	0.31	-	-	-
AT1G08560	SYP111	-	-	2.9	-	-	-	-	-	8.13	-	-	-
AT1G08570	ACHT4	-	-	5.11	2.98	-	-	2.06	-	8.76	2.09	-	-
AT1G08580	AT1G08580	2.14	-	-	-	-	-	5.2	2.46	5.65	-	2.43	2.33
AT1G08590	AT1G08590	-	-	-	-	-	-	0.3	-	0.09	-	-	-
AT1G08610	AT1G08610	-	-	-	-	-	-	3.06	2.65	-	-	-	-
AT1G08630	THA1	-	-	-	-	0.37	-	5.84	12.21	-	-	-	0.5
AT1G08650	PPCK1	-	-	-	-	-	3.28	-	0.43	3.07	-	-	-
AT1G08660	MGP2	-	-	0.5	-	-	-	0.49	-	0.21	-	-	-
AT1G08670	AT1G08670	-	-	-	-	-	-	-	-	-	-	3.23	-
AT1G08700	PS1 (NC_003070 2769814..2771477)	-	-	-	-	-	-	-	-	0.44	-	-	-
AT1G08730	XIC	-	-	-	-	-	-	2.59	-	-	-	-	-
AT1G08800	AT1G08800	-	-	-	-	-	-	0.37	0.36	0.41	0.4	-	-
AT1G08810	MYB60	2.03	-	-	-	-	-	-	-	-	-	-	-
AT1G08830	CSD1	-	-	-	-	-	-	-	-	2.1	-	-	-
AT1G08840	emb2411	-	-	-	-	-	-	3.8	3.77	2.54	2.17	-	-
AT1G08845	AT1G08845	-	-	-	-	-	-	-	-	2.77	-	-	-
AT1G08860	BON3	-	-	-	-	-	-	0.12	-	-	-	2.13	0.3
AT1G08880	H2AXA	-	-	-	-	2.22	-	-	-	-	-	-	-
AT1G08890	AT1G08890	6.57	6.25	5.64	2.71	5.41	-	2.31	6.09	4.74	-	8.1	-
AT1G08900	AT1G08900	0.41	-	-	0.49	-	-	0.07	0.06	0.28	0.25	0.28	0.29
AT1G08920	ESL1	2.6	2.02	2.41	-	2.82	-	2.85	-	4.39	-	-	-
AT1G08930	ERD6	3.38	2.33	-	-	-	-	0.13	0.11	-	0.23	-	-
AT1G08940	AT1G08940	-	-	2.39	-	-	-	-	-	-	0.38	-	-
AT1G08960	CAX11	-	-	-	-	-	-	-	-	0.43	-	-	-
AT1G08970	NF-YC9	-	-	-	-	-	-	2.48	2.11	-	-	-	-
AT1G08980	AMI1	0.44	-	-	-	-	-	0.19	0.42	0.35	0.49	0.36	-
AT1G08985	AT1G08985	-	-	-	-	-	0.08	-	-	-	-	-	0.06
AT1G09010	AT1G09010	-	-	-	-	-	-	0.32	0.4	0.26	0.49	-	0.44
AT1G09040	AT1G09040	2.63	-	-	-	-	-	-	-	-	-	-	0.4
AT1G09050	AT1G09050	-	-	-	-	-	-	-	-	-	-	-	0.42
AT1G09070	SRC2	0.46	0.43	-	-	-	-	0.32	0.25	2.36	-	-	-
AT1G09080	BIP3	-	-	5.5	-	-	-	-	-	-	-	-	-
AT1G09100	RPT5B	-	-	-	-	-	-	-	-	0.45	-	-	-
AT1G09140	ATSRP30	0.44	0.4	0.49	-	0.48	-	-	-	-	-	-	0.47
AT1G09155	PP2-B15	-	-	-	2	-	-	-	-	-	3.72	-	-
AT1G09170	AT1G09170	-	-	-	-	-	-	-	-	-	-	2.63	-
AT1G09180	SARA1A	-	-	-	-	-	-	-	-	-	-	2.28	-
AT1G09190	AT1G09190	-	-	-	-	-	-	2.12	-	-	-	-	-
AT1G09200	AT1G09200	-	-	-	-	2.11	-	-	-	-	-	-	-
AT1G09210	CRT1b	-	-	-	-	-	-	-	2.99	-	-	2.95	-
AT1G09240	NAS3	5.18	-	-	3.12	-	6.83	13.11	-	-	3.32	-	10.77
AT1G09250	AT1G09250	-	-	-	-	-	2.36	0.17	0.08	-	-	-	2.4
AT1G09290	AT1G09290	-	-	-	-	-	-	2.38	-	-	-	-	-
AT1G09300	AT1G09300	-	0.4	-	-	-	-	4.15	3.72	4.1	-	-	-
AT1G09310	AT1G09310	-	-	-	-	2.23	0.48	-	3.44	5.17	-	-	-
AT1G09340	CRB	-	2.32	-	-	-	-	-	-	-	-	-	-
AT1G09350	GolS3	20.76	86.57	46.36	17.81	34.17	5.05	112.66	786.93	254.32	23.97	189.89	53.57
AT1G09370	AT1G09370	-	-	-	-	-	0.42	-	-	-	-	-	-
AT1G09380	AT1G09380	-	-	-	-	-	4.43	-	-	-	-	-	3.56
AT1G09390	AT1G09390	-	-	-	-	-	-	0.05	0.21	0.03	0.38	0.24	0.29
AT1G09415	NIMIN-3	0.42	0.38	-	-	-	-	0.17	0.03	0.13	0.49	0.37	-
AT1G09420	G6PD4	-	-	-	-	-	-	0.38	0.32	-	0.43	-	-
AT1G09440	AT1G09440	-	-	-	-	-	0.48	0.44	0.32	-	-	0.5	0.39
AT1G09460	AT1G09460	-	-	-	-	-	-	0.17	0.08	-	0.46	0.26	-
AT1G09470	AT1G09470	-	-	-	-	-	-	-	-	-	-	-	0.4
AT1G09480	AT1G09480	-	2.39	-	-	-	-	-	-	-	-	-	-
AT1G09490	AT1G09490	-	-	-	-	-	-	-	0.44	-	-	-	-
AT1G09500	AT1G09500	-	-	-	2.15	-	2.34	-	-	2.25	-	-	2.11
AT1G09510	AT1G09510	-	-	-	-	-	0.15	-	-	-	-	-	0.2
AT1G09530	PIF3	-	2.7	-	-	-	-	-	3.62	3.08	-	-	-
AT1G09550	AT1G09550	-	-	-	-	-	0.44	-	-	-	-	-	-
AT1G09560	GLP5	-	-	-	-	-	-	-	-	-	-	0.4	-
AT1G09570	PHYA	-	-	-	-	-	-	0.33	-	-	-	-	-
AT1G09575	AT1G09575	-	-	-	-	-	0.41	0.38	0.16	-	-	-	-
AT1G09580	AT1G09580	-	-	-	-	-	-	-	-	0.33	-	-	-
AT1G09590	AT1G09590	-	-	-	-	-	-	2.85	2.61	3.02	-	-	-
AT1G09610	AT1G09610	2.33	-	-	-	-	0.27	-	-	-	-	-	0.32
AT1G09640	AT1G09640	-	-	-	-	-	-	2.79	2.31	-	-	-	-
AT1G09645	AT1G09645	-	-	-	-	-	-	-	0.26	-	-	-	-
AT1G09650	AT1G09650	-	-	-	-	-	-	-	0.14	-	-	-	-
AT1G09680	AT1G09680	-	-	-	-	-	-	2.4	-	-	-	-	-
AT1G09690	AT1G09690	-	-	-	-	-	-	2.2	2.49	-	-	-	-
AT1G09700	HYL1	-	-	-	-	-	-	2	3.1	-	-	2.62	-
AT1G09720	AT1G09720	-	-	-	-	-	-	-	-	-	-	4.78	-
AT1G09740	AT1G09740	-	-	-	-	-	-	-	-	-	-	-	3.22
AT1G09750	AT1G09750	-	-	-	-	-	2.79	0.07	0.09	0.09	-	0.14	-
AT1G09770	CDC5	-	-	-	-	-	-	-	-	-	-	0.47	-
AT1G09780	AT1G09780	2.04	3.34	2.04	-	2.03	-	4.84	7.75	2.7	-	2.83	-
AT1G09790	COBL6	-	-	-	-	-	-	-	-	-	-	-	0.44
AT1G09794	AT1G09794	-	-	-	-	-	-	-	-	2.61	-	-	2.13
AT1G09800	AT1G09800	-	-	-	-	-	-	-	3.06	-	-	-	-
AT1G09810	ECT11	-	-	-	-	-	-	2.22	-	-	-	-	-
AT1G09812	AT1G09812	-	-	-	-	-	-	-	-	-	-	2.64	-
AT1G09830	AT1G09830	-	-	-	-	-	-	2.74	2.45	-	-	-	-
AT1G09850	XBCP3	-	-	-	-	-	-	-	-	-	-	-	0.4
AT1G09870	AT1G09870	-	-	-	-	-	-	-	2.13	-	-	-	-
AT1G09880	AT1G09880	-	-	-	-	-	-	-	-	-	-	4.98	-
AT1G09890	AT1G09890	-	-	-	-	-	-	0.28	0.28	-	-	-	-
AT1G09900	AT1G09900	-	-	-	-	-	-	2.38	-	-	-	-	-
AT1G09920	AT1G09920	-	-	-	-	-	-	-	2.08	-	-	-	-
AT1G09930	OPT2	-	-	-	-	-	-	-	-	-	-	2.09	-
AT1G09932	AT1G09932	-	-	2.74	-	-	-	0.11	-	-	-	-	-
AT1G09940	HEMA2	0.44	-	-	-	-	-	0.18	0.11	-	-	-	-
AT1G09950	RAS1	-	-	24.19	5.48	-	-	0.22	-	-	-	-	-
AT1G09970	LRR XI-23	-	-	-	-	-	-	-	-	2.26	-	0.43	2.25
AT1G09995	AT1G09995	-	0.34	-	-	-	-	-	0.25	-	-	-	-
AT1G10010	AAP8	-	-	-	-	-	-	-	-	-	0.41	-	-
AT1G10020	AT1G10020	-	-	0.29	-	-	-	0.38	0.44	0.35	-	-	-
AT1G10050	AT1G10050	-	-	-	-	-	-	0.45	-	-	0.41	-	0.37
AT1G10060	BCAT-1	3.96	-	5	-	-	-	-	-	16.63	0.36	-	-
AT1G10070	BCAT-2	-	0.28	-	-	0.34	-	-	0.03	-	0.36	0.3	-
AT1G10090	AT1G10090	2.5	2.42	2.97	2.51	2.57	-	-	2.44	2.58	-	2.07	-
AT1G10110	AT1G10110	-	-	-	-	-	-	-	-	-	-	2.79	-
AT1G10120	AT1G10120	-	-	-	-	-	-	0.47	0.46	-	-	-	-
AT1G10130	ECA3	-	-	-	-	-	-	-	-	0.41	-	-	-
AT1G10140	AT1G10140	2.16	-	-	-	-	-	2	-	-	-	-	-
AT1G10150	AT1G10150	0.43	-	-	-	-	-	0.48	0.32	-	-	-	-
AT1G10155	PP2-A10	4.04	-	3.26	-	-	-	10.79	-	14.13	4.42	-	-
AT1G10160	AT1G10160	2.3	-	-	-	-	-	-	-	2.65	-	-	-
AT1G10180	AT1G10180	-	-	-	-	-	-	-	2.27	0.5	-	-	-
AT1G10210	MPK1	-	0.49	-	-	-	-	-	-	-	-	-	-
AT1G10230	SK18	-	-	-	-	-	0.38	-	-	-	-	-	-
AT1G10240	FRS11	-	-	0.45	-	-	-	-	-	0.23	-	-	-
AT1G10270	GRP23 (NC_003070 3363503..3366488)	-	-	-	-	-	-	4.18	6.32	4.07	-	-	-
AT1G10280	AT1G10280	-	-	-	-	-	2.05	-	-	-	-	-	-
AT1G10320	AT1G10320	-	-	-	-	-	-	-	2.37	-	-	-	-
AT1G10340	AT1G10340	-	-	-	-	-	-	-	-	0.22	-	-	-
AT1G10360	GSTU18	-	-	-	-	-	-	0.12	0.31	-	-	-	0.46
AT1G10370	ERD9	3.9	-	4.72	3.94	5.27	5.36	19.5	27	35.79	3.13	5.18	6.54
AT1G10380	AT1G10380	-	-	-	-	-	-	-	-	-	-	0.43	-
AT1G10390	AT1G10390	-	-	-	-	-	-	-	2.23	-	-	-	-
AT1G10410	AT1G10410	8.51	5.09	7.28	3.53	3.44	-	5.4	4.21	22.02	2.44	2.59	-
AT1G10417	AT1G10417	2.24	-	-	-	-	-	4.07	-	9.15	2.3	3.91	-
AT1G10430	PP2A-2	-	-	-	-	-	-	-	-	2.33	-	-	-
AT1G10450	SNL6	-	-	-	-	-	-	3.19	-	-	-	-	-
AT1G10460	GLP7	-	-	-	-	-	-	-	0.16	-	-	-	-
AT1G10470	ARR4	-	-	-	-	-	-	-	2.47	-	0.45	-	0.41
AT1G10480	ZFP5	-	4	-	-	-	-	-	5.08	-	-	-	-
AT1G10490	AT1G10490	-	-	-	-	-	-	7.58	8.63	5.52	-	2.18	2.35
AT1G10520	AT1G10520	-	-	-	-	-	-	-	-	-	0.45	-	-
AT1G10522	AT1G10522	-	0.42	-	-	-	-	2.46	-	-	-	-	-
AT1G10530	AT1G10530	-	-	-	-	-	3.24	-	-	-	-	-	3.12
AT1G10550	XTH33	7.73	-	-	-	-	-	-	-	-	-	-	-
AT1G10560	PUB18	2.01	-	3.36	-	3.68	2.01	0.3	-	2.3	-	2.47	-
AT1G10580	AT1G10580	-	2.09	-	-	-	-	2.43	3.07	-	-	-	-
AT1G10585	AT1G10585	-	-	-	-	-	-	3.38	-	19.42	2.35	-	-
AT1G10600	AMSH2	-	-	-	-	-	-	-	0.4	-	-	0.46	-
AT1G10610	AT1G10610	-	-	-	-	-	-	-	0.29	0.32	-	-	-
AT1G10640	AT1G10640	-	-	-	-	-	-	-	3.78	-	-	-	-
AT1G10650	AT1G10650	-	-	-	-	-	-	-	-	9.62	-	-	-
AT1G10657	AT1G10657	-	0.43	-	-	-	-	0.22	0.05	0.25	-	0.39	-
AT1G10660	AT1G10660	-	-	-	-	-	-	-	-	-	-	0.41	-
AT1G10680	PGP10	-	-	-	-	-	0.12	-	-	-	-	-	0.14
AT1G10682	AT1G10682	-	-	-	-	0.45	-	0.36	0.2	-	0.46	0.39	-
AT1G10700	PRS3	-	-	-	-	-	-	-	-	0.17	-	-	-
AT1G10705	AT1G10705	-	-	-	-	-	6.08	-	-	-	-	-	4.44
AT1G10717	AT1G10717	-	-	-	-	-	0.37	-	-	-	-	-	-
AT1G10730	AT1G10730	-	-	-	-	-	-	-	-	2.03	-	-	-
AT1G10740	AT1G10740	-	-	-	-	-	-	-	-	2.34	-	-	-
AT1G10745	AT1G10745	-	-	-	-	-	-	-	-	-	-	-	0.37
AT1G10750	AT1G10750	-	-	-	-	-	-	2.01	-	-	-	-	-
AT1G10760	SEX1	-	-	-	-	-	-	-	3.1	-	-	-	-
AT1G10770	AT1G10770	6.78	2.49	-	-	-	-	-	0.19	2.4	2.2	-	-
AT1G10790	AT1G10790	3	-	-	-	-	-	-	0.07	-	-	-	-
AT1G10810	AT1G10810	-	-	-	-	-	-	-	-	-	-	-	3.17
AT1G10840	TIF3H1	-	-	-	-	-	-	2.58	-	-	-	-	-
AT1G10865	AT1G10865	-	0.49	-	-	-	-	-	-	-	-	-	-
AT1G10900	AT1G10900	-	-	-	-	-	-	-	-	0.24	0.46	-	-
AT1G10910	AT1G10910	-	-	-	-	-	-	-	-	0.27	-	0.35	-
AT1G10920	LOV1	-	-	-	-	-	-	0.46	0.38	-	-	-	-
AT1G10990	AT1G10990	-	-	-	-	-	-	0.14	0.05	0.07	-	-	-
AT1G11000	MLO4	-	-	-	-	-	-	0.43	0.12	-	0.47	-	-
AT1G11040	AT1G11040	-	-	-	-	-	-	-	-	-	-	13.56	-
AT1G11050	AT1G11050	-	-	-	-	-	-	0.47	-	0.29	0.47	0.39	-
AT1G11070	AT1G11070	-	-	-	-	-	-	0.17	-	0.1	-	-	-
AT1G11080	scpl31	-	-	-	0.45	-	-	-	-	-	0.22	0.14	0.33
AT1G11090	AT1G11090	2.16	-	2.48	-	-	-	-	-	-	-	-	-
AT1G11110	AT1G11110	-	-	-	-	-	-	-	-	-	-	4.56	-
AT1G11130	SUB	-	-	-	-	-	-	-	-	0.27	-	-	-
AT1G11160	AT1G11160	-	-	-	-	-	-	0.39	-	-	-	-	-
AT1G11170	AT1G11170	2.56	-	-	2.02	-	4.69	-	4.01	-	-	-	3.9
AT1G11175	AT1G11175	-	0.35	-	-	0.41	-	-	0.28	0.3	-	-	0.36
AT1G11180	AT1G11180	0.5	-	-	-	-	0.46	0.19	0.29	-	0.33	0.4	0.22
AT1G11185	AT1G11185	-	-	-	0.29	-	-	-	0.06	-	0.22	-	-
AT1G11190	BFN1	-	-	-	-	-	5.81	-	-	-	0.49	-	3.99
AT1G11200	AT1G11200	-	-	-	-	-	-	-	-	0.33	-	0.34	-
AT1G11210	AT1G11210	9.24	15.39	3.7	3.68	8.25	6.14	-	5.52	3.76	-	2.2	2.2
AT1G11240	AT1G11240	-	-	-	-	-	-	2.45	2.65	-	-	-	-
AT1G11260	STP1	-	-	-	-	0.37	-	0.19	0.24	0.12	0.35	0.09	0.42
AT1G11270	AT1G11270	-	-	-	-	-	-	0.45	-	-	-	-	0.44
AT1G11290	CRR22	-	-	-	-	-	-	-	-	0.34	-	-	-
AT1G11300	AT1G11300	-	-	-	-	-	-	-	-	0.41	-	-	-
AT1G11310	MLO2	-	-	-	-	-	-	0.23	0.39	0.31	0.22	0.34	-
AT1G11330	AT1G11330	-	2.33	-	-	-	2.15	0.5	0.46	0.29	-	0.3	2.68
AT1G11340	AT1G11340	-	-	-	-	-	-	0.17	-	-	-	-	-
AT1G11350	SD1-13	-	-	-	-	-	2.41	0.19	0.47	-	-	-	-
AT1G11360	AT1G11360	-	-	-	-	-	-	0.26	0.34	0.13	0.46	0.38	0.46
AT1G11362	AT1G11362	-	-	-	-	-	-	-	-	-	0.13	-	-
AT1G11380	AT1G11380	-	-	-	-	-	-	-	0.45	0.32	-	-	-
AT1G11390	AT1G11390	-	2.66	2.89	2.39	-	-	-	3.61	4.45	-	-	-
AT1G11410	AT1G11410	-	-	-	-	-	-	0.47	-	-	-	0.4	-
AT1G11440	AT1G11440	0.27	-	0.44	-	-	0.5	0.21	0.43	0.37	-	-	0.44
AT1G11450	AT1G11450	-	-	-	-	-	2.72	-	-	-	-	-	2.1
AT1G11460	AT1G11460	-	-	-	-	-	-	-	0.1	-	-	-	-
AT1G11475	NRPB10	-	-	-	-	-	-	2.88	-	2.41	-	-	-
AT1G11510	AT1G11510	-	-	-	-	-	-	-	-	-	-	2.95	-
AT1G11530	CXXS1	-	-	-	-	-	-	0.35	0.21	-	0.39	0.36	-
AT1G11540	AT1G11540	-	-	-	-	-	-	-	-	-	-	-	0.47
AT1G11545	XTH8	2.92	3.86	-	-	2.02	-	-	-	-	-	-	-
AT1G11580	PMEPCRA	-	2.93	-	-	-	-	-	-	0.18	-	0.41	0.31
AT1G11590	AT1G11590	-	-	-	-	-	0.31	-	-	-	-	-	0.24
AT1G11592	AT1G11592	-	-	-	-	-	-	-	-	0.33	-	-	-
AT1G11593	AT1G11593	-	-	-	-	-	0.24	-	-	-	-	-	0.27
AT1G11600	CYP77B1	-	0.08	-	-	-	-	-	0.2	-	-	0.32	-
AT1G11630	AT1G11630	-	0.43	0.44	-	-	-	-	0.36	-	-	-	-
AT1G11670	AT1G11670	-	-	-	0.43	-	-	0.39	0.22	-	0.42	0.37	-
AT1G11680	CYP51G1	-	-	-	-	-	-	-	-	0.26	-	0.3	-
AT1G11700	AT1G11700	0.42	-	0.45	0.49	-	-	-	-	0.47	-	0.38	-
AT1G11710	AT1G11710	-	-	-	-	-	-	2.1	-	-	-	-	-
AT1G11720	SS3 (NC_003070 3951552..3957044)	-	-	-	-	-	-	0.42	-	0.21	-	-	-
AT1G11730	AT1G11730	-	0.41	-	-	-	-	-	0.28	-	-	-	-
AT1G11740	AT1G11740	-	-	-	-	-	0.37	0.02	0.02	-	-	3.29	0.2
AT1G11765	AT1G11765	-	-	-	-	-	-	-	-	-	2.54	-	-
AT1G11770	AT1G11770	-	-	-	-	-	-	-	-	-	2.72	-	-
AT1G11785	AT1G11785	-	-	-	-	-	-	-	-	0.38	-	-	-
AT1G11790	ADT1	-	-	-	-	-	-	-	2.77	2.83	-	-	-
AT1G11800	AT1G11800	-	-	-	-	-	-	-	-	-	-	2.02	-
AT1G11820	AT1G11820	-	-	-	-	-	-	-	-	-	-	0.39	-
AT1G11840	GLX1	-	-	-	-	-	-	-	3.88	-	-	-	-
AT1G11850	AT1G11850	-	-	2.63	-	-	0.35	0.46	-	-	0.34	0.13	0.37
AT1G11860	AT1G11860	-	-	-	-	-	-	-	-	0.26	-	0.48	-
AT1G11880	AT1G11880	-	-	0.49	-	-	-	-	-	0.17	-	-	-
AT1G11910	APA1	-	-	-	-	-	-	-	-	0.31	-	-	-
AT1G11920	AT1G11920	-	-	-	-	-	-	-	-	-	-	5.45	-
AT1G11925	AT1G11925	-	-	-	-	-	4.1	-	-	-	-	-	-
AT1G11940	AT1G11940	-	0.38	-	-	-	-	-	-	-	-	-	-
AT1G11950	AT1G11950	2.06	-	-	-	-	-	-	-	0.36	-	-	-
AT1G11960	AT1G11960	0.45	-	-	-	-	-	0.27	0.49	-	-	-	-
AT1G11990	AT1G11990	-	-	-	-	-	-	-	-	-	-	-	2.93
AT1G12000	AT1G12000	-	-	-	-	-	-	2.32	2.06	-	-	-	-
AT1G12010	AT1G12010	-	-	-	-	-	-	0.13	-	0.15	-	-	-
AT1G12013	SNOR111	-	-	-	-	-	-	-	-	-	-	3.4	-
AT1G12060	BAG5	0.31	-	0.36	-	-	-	-	-	-	-	2.1	-
AT1G12064	AT1G12064	-	-	-	-	-	2.97	-	-	-	-	-	4.37
AT1G12070	AT1G12070	-	-	-	-	-	-	-	-	-	2.22	-	-
AT1G12080	AT1G12080	-	-	-	-	-	-	0.1	0.03	-	0.31	0.11	0.49
AT1G12090	ELP	-	-	-	-	-	0.2	-	0.37	0.09	-	0.2	0.17
AT1G12100	AT1G12100	3.23	-	-	-	-	-	-	-	-	-	-	-
AT1G12110	NRT1.1	-	3.46	-	-	-	-	0.37	-	-	-	0.2	-
AT1G12120	AT1G12120	-	-	-	-	-	-	-	0.5	-	-	-	-
AT1G12130	AT1G12130	-	-	-	-	-	-	0.14	-	-	-	-	-
AT1G12140	FMO GS-OX5	-	-	-	-	-	-	-	-	-	0.5	-	-
AT1G12160	AT1G12160	-	-	-	-	-	-	-	0.06	-	-	-	-
AT1G12170	AT1G12170	-	-	-	-	-	0.12	-	-	-	-	-	0.04
AT1G12180	AT1G12180	-	-	-	-	-	0.32	-	-	-	-	-	-
AT1G12190	AT1G12190	-	-	-	-	-	0.11	-	-	-	-	-	0.09
AT1G12200	AT1G12200	0.49	-	-	0.28	0.4	-	-	-	2.49	-	-	0.24
AT1G12220	RPS5	0.49	-	-	-	-	-	-	-	0.17	-	-	0.4
AT1G12230	AT1G12230	-	-	-	-	-	-	0.41	0.35	0.43	-	0.5	-
AT1G12240	ATBETAFRUCT4	-	-	-	-	0.46	-	0.07	0.07	0.07	-	0.14	-
AT1G12244	AT1G12244	-	-	-	-	-	-	0.3	0.17	0.1	-	-	-
AT1G12250	AT1G12250	-	-	-	-	-	-	0.42	0.19	0.37	-	-	-
AT1G12260	NAC007	-	2.09	-	-	-	-	-	-	-	-	-	-
AT1G12280	AT1G12280	-	-	-	-	0.43	-	-	0.31	-	-	0.44	-
AT1G12300	AT1G12300	-	-	0.42	-	-	-	-	-	0.2	-	-	-
AT1G12310	AT1G12310	-	-	-	-	-	-	-	0.42	-	-	-	-
AT1G12320	AT1G12320	-	-	-	-	-	-	-	-	4.56	-	-	-
AT1G12370	PHR1 (NC_003070 4206373..4208951)	-	-	-	-	2.19	-	8.39	3.37	16.04	2.09	-	-
AT1G12400	AT1G12400	0.46	0.37	-	-	-	-	-	-	-	-	-	-
AT1G12420	ACR8	4.4	-	6.82	-	-	2.01	2.24	-	5.96	-	-	-
AT1G12430	ARK3	-	-	-	-	-	-	-	-	0.32	-	-	-
AT1G12440	AT1G12440	-	-	-	-	-	-	-	0.46	-	-	-	-
AT1G12450	AT1G12450	-	-	-	-	-	-	0.38	0.37	-	-	-	-
AT1G12460	AT1G12460	-	-	0.34	-	-	-	-	-	0.31	-	-	-
AT1G12470	AT1G12470	-	-	-	-	-	-	0.42	-	0.34	-	-	-
AT1G12480	OZS1	-	-	-	-	-	-	2.04	-	-	-	-	-
AT1G12500	AT1G12500	-	2.2	2.25	-	-	-	-	-	-	-	-	-
AT1G12530	AT1G12530	-	-	-	-	-	-	-	-	0.42	-	-	-
AT1G12550	AT1G12550	-	-	-	-	-	-	0.46	-	-	-	-	-
AT1G12570	AT1G12570	-	-	-	-	-	0.39	-	-	-	-	-	0.36
AT1G12600	AT1G12600	-	-	-	-	-	2.29	-	-	-	-	4.8	3.26
AT1G12610	DDF1	0.03	0.02	-	0.36	-	-	0.01	0	-	0.49	-	-
AT1G12640	AT1G12640	-	-	-	-	-	-	-	-	-	-	0.46	-
AT1G12650	AT1G12650	-	-	-	-	-	-	3.73	2.75	2.18	-	-	-
AT1G12670	AT1G12670	-	-	-	-	-	-	-	-	-	-	-	0.2
AT1G12710	PP2-A12	-	3.67	2.09	2.99	3.14	2.53	0.37	-	3.6	-	2.43	2.8
AT1G12730	AT1G12730	-	-	-	-	-	-	0.13	0.06	0.32	0.45	-	0.48
AT1G12760	AT1G12760	-	-	-	-	-	-	-	-	-	-	0.43	-
AT1G12770	EMB1586	-	-	-	-	-	-	-	2.99	-	-	-	-
AT1G12775	AT1G12775	-	-	-	-	-	-	-	-	0.28	-	-	-
AT1G12780	UGE1	-	-	-	-	0.48	-	0.26	0.1	0.22	0.36	-	-
AT1G12790	AT1G12790	-	-	-	-	-	-	0.39	-	0.1	0.43	-	-
AT1G12805	AT1G12805	-	-	-	-	-	2.11	-	-	-	-	-	2.34
AT1G12830	AT1G12830	-	-	-	-	-	-	2.38	-	-	-	-	-
AT1G12845	AT1G12845	-	-	0.22	-	-	5.15	-	2.68	-	-	-	4.39
AT1G12855	AT1G12855	-	-	-	-	-	-	0.2	-	-	-	3.55	-
AT1G12880	NUDT12	-	-	0.45	-	-	-	2.7	-	-	-	-	-
AT1G12890	AT1G12890	-	-	-	-	-	0.39	-	-	-	-	-	0.37
AT1G12900	GAPA-2	-	-	-	-	-	-	-	0.29	0.28	-	-	-
AT1G12910	ATAN11	-	-	-	-	-	-	-	-	0.42	-	-	-
AT1G12920	ERF1-2	-	-	-	-	-	-	2.5	2.09	-	-	-	-
AT1G12950	RSH2 (NC_003070 4419769..4422638)	-	-	-	-	-	-	-	0.12	-	0.37	-	-
AT1G12980	ESR1	-	0.18	-	-	-	-	-	0.04	-	-	-	-
AT1G12990	AT1G12990	-	-	-	2.17	-	-	-	-	-	-	-	-
AT1G13000	AT1G13000	-	-	-	-	-	-	-	-	0.48	-	-	-
AT1G13030	AT1G13030	-	-	-	-	-	-	5.54	5.92	3.24	-	-	-
AT1G13040	AT1G13040	-	-	-	-	-	-	2.29	2.89	-	-	-	-
AT1G13070	CYP71B27	-	-	-	-	-	-	-	-	-	10.48	-	-
AT1G13080	CYP71B2	0.37	0.27	0.34	-	0.38	-	0.33	0.16	0.41	2.17	0.32	-
AT1G13090	CYP71B28	0.37	-	0.47	-	-	-	-	0.42	0.32	-	-	-
AT1G13100	CYP71B29	-	-	0.48	-	-	-	-	-	0.35	-	2.45	-
AT1G13110	CYP71B7	-	4.14	-	-	-	0.41	0.47	-	0.29	0.46	-	-
AT1G13120	emb1745	-	-	-	-	-	-	2.42	3.01	-	-	-	-
AT1G13130	AT1G13130	-	-	-	-	-	0.19	-	-	-	-	-	0.1
AT1G13140	CYP86C3	-	-	-	-	-	-	0.27	0.11	-	-	-	0.32
AT1G13145	AT1G13145	-	-	-	-	-	-	0.23	-	0.31	0.47	0.4	-
AT1G13150	CYP86C4	-	-	0.35	-	-	-	-	-	-	-	-	-
AT1G13160	AT1G13160	-	-	-	-	-	-	4.78	5.79	3.04	-	-	-
AT1G13170	ORP1D	-	-	-	-	-	-	-	-	0.2	-	-	-
AT1G13190	AT1G13190	-	-	-	-	-	-	-	-	0.35	-	0.43	-
AT1G13195	AT1G13195	-	-	-	-	-	-	-	-	2.34	-	-	-
AT1G13210	ACA.l	-	-	-	-	-	-	0.34	0.16	0.27	0.36	0.3	-
AT1G13220	LINC2	-	-	-	-	-	-	-	-	0.44	-	-	-
AT1G13245	RTFL17	-	-	-	-	0.3	-	0.46	0.23	-	-	0.25	-
AT1G13250	GATL3	-	-	-	-	-	-	-	-	0.26	0.49	0.29	-
AT1G13260	RAV1	9.05	3.44	4.26	-	2.46	2.99	2.33	-	4.21	-	-	-
AT1G13270	MAP1C	-	-	-	-	-	0.46	-	-	-	-	-	-
AT1G13280	AOC4	-	-	-	-	-	-	0.23	0.4	0.48	-	-	-
AT1G13330	AHP2 (NC_003070 4567934..4570598)	-	-	-	-	-	-	-	3.33	-	-	2.18	-
AT1G13340	AT1G13340	-	-	2.61	-	-	3.53	-	-	-	-	-	2.41
AT1G13360	AT1G13360	-	-	-	-	-	-	-	0.37	2.59	-	-	-
AT1G13370	AT1G13370	-	-	-	-	-	-	-	-	-	-	8.95	-
AT1G13380	AT1G13380	-	-	-	-	-	-	-	0.48	0.33	-	-	-
AT1G13390	AT1G13390	3.02	-	-	-	-	2.41	-	-	-	-	-	-
AT1G13410	AT1G13410	-	-	-	-	-	-	3.13	3.61	-	-	-	-
AT1G13430	ST4C	-	-	-	-	-	-	-	0.24	-	-	-	-
AT1G13448	AT1G13448	-	0.39	0.36	-	-	0.36	0.14	-	0.16	-	-	-
AT1G13450	AT1G13450	-	0.42	-	-	-	-	-	0.44	0.46	-	-	-
AT1G13520	AT1G13520	-	-	-	-	-	-	-	-	-	-	13.82	-
AT1G13540	AT1G13540	-	0.29	-	-	-	-	0.15	0.06	-	-	-	-
AT1G13560	AAPT1	-	-	-	-	-	-	2.08	-	-	-	-	-
AT1G13570	AT1G13570	-	-	-	-	-	-	-	0.39	-	-	-	-
AT1G13600	bZIP58	-	-	-	-	-	-	-	6.48	-	2.58	-	-
AT1G13605	AT1G13605	-	-	-	-	-	0.13	-	-	-	-	-	0.18
AT1G13607	AT1G13607	-	-	-	-	-	0.28	-	-	-	-	3.88	0.47
AT1G13608	AT1G13608	-	-	-	-	-	-	3.19	7.51	-	-	-	-
AT1G13609	AT1G13609	0.12	0.16	-	-	-	0.26	2.45	-	0.12	-	-	-
AT1G13630	AT1G13630	-	-	-	-	-	-	-	3.12	-	-	-	-
AT1G13635	AT1G13635	-	-	-	-	-	-	-	-	-	-	-	0.32
AT1G13650	AT1G13650	-	-	0.27	-	-	-	0.06	-	0.03	0.06	0.2	0.26
AT1G13670	AT1G13670	3.34	3.78	-	-	-	-	-	0.4	-	-	0.3	-
AT1G13700	PGL1	0.42	-	0.42	0.36	0.37	-	0.02	0.04	0.08	0.3	0.43	0.41
AT1G13710	CYP78A5	-	0.02	-	-	-	-	-	0.09	-	-	0.25	-
AT1G13730	AT1G13730	2.63	2.6	-	-	-	-	2.38	2.38	2.9	-	-	-
AT1G13740	AFP2	-	3.29	2.38	-	-	3.93	-	-	2.26	-	-	-
AT1G13750	AT1G13750	-	-	-	-	-	-	0.39	0.26	0.27	-	2.83	-
AT1G13755	AT1G13755	-	-	-	-	-	0.34	-	-	-	-	-	0.37
AT1G13800	AT1G13800	-	-	-	-	-	-	2.96	5.49	-	-	-	-
AT1G13810	AT1G13810	-	-	-	-	-	-	2.51	-	2.41	-	-	-
AT1G13830	AT1G13830	-	-	3.07	-	-	-	-	-	9.44	-	-	-
AT1G13870	DRL1 (NC_003070 4747264..4748642)	-	-	-	-	-	-	2.59	2.29	2.35	-	-	-
AT1G13880	AT1G13880	-	-	-	-	-	-	-	0.39	-	-	-	-
AT1G13890	SNAP30	-	-	-	-	-	-	-	-	-	2.34	-	-
AT1G13900	AT1G13900	-	-	-	-	-	-	-	-	0.37	-	-	-
AT1G13910	AT1G13910	-	-	-	-	-	-	-	-	2.16	-	8.44	-
AT1G13920	AT1G13920	-	-	0.48	-	-	-	-	-	-	-	2.8	-
AT1G13930	AT1G13930	-	-	-	-	-	2.04	-	-	-	-	-	3.76
AT1G13950	ELF5A-1	-	-	-	-	-	-	-	-	-	-	-	0.45
AT1G13970	AT1G13970	2.24	-	-	-	-	-	0.26	0.15	-	-	-	-
AT1G13990	AT1G13990	-	-	-	-	-	-	-	0.47	-	0.37	-	-
AT1G14030	AT1G14030	-	-	-	-	-	-	0.46	0.37	0.22	-	-	-
AT1G14040	AT1G14040	0.44	-	-	-	-	-	-	-	-	0.49	0.35	-
AT1G14060	AT1G14060	-	-	-	-	-	-	6.94	3.59	5.13	-	-	-
AT1G14070	FUT7	-	-	-	-	-	-	-	-	0.37	-	-	-
AT1G14071	MIR830A	-	-	-	-	-	-	-	-	0.15	-	0.3	-
AT1G14080	FUT6	-	-	-	-	-	0.36	-	-	-	-	-	0.35
AT1G14100	FUT8	-	-	-	-	-	-	-	-	-	-	2.67	-
AT1G14120	AT1G14120	0.19	0.41	-	-	-	-	0.02	0.01	-	-	-	-
AT1G14130	AT1G14130	-	-	-	-	-	-	-	-	-	-	-	0.37
AT1G14140	AT1G14140	-	-	-	-	-	-	-	0.47	-	-	-	-
AT1G14150	PQL2	-	-	-	-	-	-	0.33	0.15	0.21	0.47	0.3	-
AT1G14170	AT1G14170	2.29	-	-	-	-	-	2.49	-	2.33	-	2.51	-
AT1G14185	AT1G14185	-	-	-	-	-	-	-	0.3	-	-	-	-
AT1G14200	AT1G14200	0.12	0.35	-	-	0.37	0.21	0.36	-	6.33	5.38	-	-
AT1G14210	AT1G14210	-	-	-	-	-	-	-	0.44	0.38	-	0.3	-
AT1G14230	AT1G14230	-	-	-	-	-	-	-	-	0.33	-	-	-
AT1G14250	AT1G14250	-	-	2.96	-	-	-	0.09	-	0.16	0.2	0.2	-
AT1G14260	AT1G14260	-	-	-	-	-	3.23	-	0.18	-	-	3.17	2.69
AT1G14280	PKS2	-	-	0.29	-	-	0.34	-	-	-	-	-	-
AT1G14290	SBH2	-	-	-	-	-	-	0.29	0.22	0.28	-	0.44	-
AT1G14300	AT1G14300	-	-	-	-	-	-	2.56	2.06	2.27	-	-	-
AT1G14310	AT1G14310	-	-	-	-	-	-	-	-	0.45	-	-	-
AT1G14320	SAC52	-	-	-	-	-	-	2.58	2.36	2.27	-	-	-
AT1G14330	AT1G14330	-	-	-	-	-	-	0.43	0.39	-	-	-	-
AT1G14340	AT1G14340	-	-	-	-	-	-	-	0.4	-	-	-	-
AT1G14345	AT1G14345	-	-	-	-	-	-	0.48	0.33	0.34	-	0.39	-
AT1G14350	FLP	-	-	-	-	-	-	-	0.34	-	-	2.19	-
AT1G14360	UTR3	0.31	0.47	-	-	-	-	0.38	-	-	-	-	-
AT1G14370	APK2A	-	-	-	-	-	-	-	-	-	0.43	-	-
AT1G14380	IQD28	-	-	-	-	-	-	-	-	0.16	-	-	-
AT1G14390	AT1G14390	-	-	-	-	-	-	-	0.24	-	-	-	-
AT1G14420	AT59	-	-	2.59	-	-	-	-	-	-	-	-	-
AT1G14430	AT1G14430	-	-	-	-	-	0.25	0.12	0.04	-	-	-	0.29
AT1G14440	HB31	-	-	-	-	-	-	0.44	0.19	-	-	-	-
AT1G14460	AT1G14460	-	-	-	-	-	-	-	0.5	0.4	-	-	-
AT1G14480	AT1G14480	-	-	-	-	-	-	-	-	2.51	-	-	-
AT1G14490	AT1G14490	-	-	-	-	-	-	-	-	4.25	-	2.18	2.15
AT1G14520	MIOX1	-	-	0.37	-	-	0.26	0.27	-	-	-	-	0.39
AT1G14530	THH1	-	-	2.05	-	-	-	-	-	4.66	-	-	-
AT1G14560	AT1G14560	-	-	-	-	-	-	-	-	2.06	-	-	-
AT1G14580	AT1G14580	2.75	3.26	3.3	2.36	2.55	-	-	2.35	3.31	3.22	2.15	-
AT1G14600	AT1G14600	0.24	0.36	0.27	0.39	-	-	0.27	0.09	0.16	-	-	-
AT1G14610	TWN2	-	-	-	-	-	-	2.59	2.56	-	-	-	-
AT1G14620	DECOY	-	-	-	-	-	-	2.47	-	-	-	-	-
AT1G14630	AT1G14630	-	0.38	-	-	-	-	-	-	-	-	-	-
AT1G14670	AT1G14670	-	-	-	-	-	-	-	-	0.4	-	0.49	-
AT1G14680	AT1G14680	2.68	-	-	-	-	-	2.61	-	-	-	3.48	-
AT1G14687	HB32	2.6	-	4.95	-	-	-	4.32	-	6.57	2.02	-	-
AT1G14700	PAP3	-	-	-	-	-	-	0.07	0.13	0.08	0.4	0.5	0.25
AT1G14710	AT1G14710	-	-	-	-	-	-	-	2.28	-	-	-	-
AT1G14720	XTH28	2.84	3.03	2.72	2.15	3.23	2.4	-	-	-	-	-	-
AT1G14740	AT1G14740	-	-	-	-	-	-	-	-	0.45	-	0.49	-
AT1G14750	SDS	-	-	-	-	-	-	0.23	-	-	-	-	-
AT1G14760	KNATM	-	0.33	-	-	-	-	-	0.09	-	-	-	-
AT1G14770	AT1G14770	-	-	-	-	-	-	-	-	0.45	-	-	0.42
AT1G14780	AT1G14780	-	0.19	4.23	-	-	-	-	0.08	7.05	-	2.5	-
AT1G14790	RDR1	-	-	-	-	-	-	0.44	-	-	-	-	0.39
AT1G14810	AT1G14810	-	-	-	-	-	-	2.18	2.25	-	-	-	-
AT1G14820	AT1G14820	-	-	-	-	-	-	-	-	5.74	-	-	-
AT1G14850	NUP155	-	-	-	-	-	-	2.63	2.49	-	-	-	-
AT1G14860	NUDT18	0.39	-	-	-	-	-	0.31	-	-	0.41	-	0.45
AT1G14870	PCR2	-	0.28	3.01	-	0.28	-	-	0.13	-	-	0.18	-
AT1G14880	PCR1	-	-	-	-	-	-	-	-	0.19	-	-	-
AT1G14890	AT1G14890	-	-	-	-	-	-	-	-	-	-	0.28	-
AT1G14900	HMGA	0.34	0.45	-	-	-	-	0.21	0.37	-	-	-	0.48
AT1G14920	GAI	0.4	-	0.43	-	-	-	0.25	0.35	0.32	-	-	-
AT1G14950	AT1G14950	-	-	-	-	-	-	-	-	-	-	-	4.31
AT1G14970	AT1G14970	-	-	-	-	-	-	-	-	-	-	-	0.5
AT1G14980	CPN10	-	-	-	-	-	-	4.22	-	4.22	-	-	-
AT1G15000	scpl50	-	-	-	-	-	-	-	-	0.17	-	-	-
AT1G15010	AT1G15010	0.04	0.02	-	0.31	-	-	0.03	0	0.11	0.4	-	0.39
AT1G15020	QSOX1	-	-	-	-	-	-	0.45	0.32	0.36	-	-	-
AT1G15040	AT1G15040	-	-	4.19	0.39	-	0.3	-	-	-	0.24	-	0.31
AT1G15080	LPP2	2.33	2.71	2.54	-	-	-	-	-	-	-	-	-
AT1G15100	RHA2A	-	-	2.97	-	-	2.34	-	-	2.83	-	-	2.87
AT1G15125	AT1G15125	-	0.13	0.12	0.1	0.48	-	0.16	0.06	0.01	0.12	0.33	2.58
AT1G15150	AT1G15150	-	-	-	-	-	-	-	-	0.18	-	-	-
AT1G15165	AT1G15165	-	-	-	-	-	-	0.31	-	-	-	-	-
AT1G15170	AT1G15170	-	2.78	-	-	-	2.18	0.3	-	0.28	-	0.36	2.28
AT1G15175	AT1G15175	-	-	0.29	-	0.42	-	0.01	0.08	0.22	0.41	0.19	0.42
AT1G15180	AT1G15180	-	-	-	-	-	2.4	0.33	-	0.48	-	0.24	-
AT1G15190	AT1G15190	-	-	-	-	-	-	-	-	-	-	7.1	-
AT1G15200	AT1G15200	-	-	-	-	-	-	2.21	-	-	-	-	-
AT1G15215	AT1G15215	-	-	-	-	-	-	0.39	-	0.23	-	-	-
AT1G15250	AT1G15250	-	-	-	-	-	-	2.52	-	-	-	-	-
AT1G15260	AT1G15260	-	-	0.3	-	0.48	-	-	2.02	0.42	-	0.34	-
AT1G15280	AT1G15280	-	-	-	-	-	-	-	2.04	-	-	-	-
AT1G15290	AT1G15290	-	-	-	-	-	-	0.37	-	0.31	0.46	0.47	-
AT1G15300	AT1G15300	-	-	-	-	-	-	-	0.25	-	-	-	-
AT1G15310	ATHSRP54A	-	-	-	-	-	-	-	-	0.44	-	-	-
AT1G15320	AT1G15320	-	-	-	-	-	-	-	-	-	-	5.62	-
AT1G15330	AT1G15330	-	-	-	-	0.15	2.68	-	-	-	-	0.33	-
AT1G15340	MBD10	-	-	-	-	-	-	-	-	-	-	0.49	-
AT1G15350	AT1G15350	-	-	-	-	-	-	-	0.34	-	-	2.82	-
AT1G15380	AT1G15380	-	-	-	-	0.23	2.01	-	-	0.16	-	0.15	-
AT1G15400	AT1G15400	-	-	-	-	0.42	-	0.45	0.24	-	-	0.43	-
AT1G15405	AT1G15405	-	-	-	-	-	-	0.45	4.04	4.4	3.96	3.05	-
AT1G15410	AT1G15410	-	-	-	-	-	-	-	-	0.33	-	-	-
AT1G15415	AT1G15415	-	-	-	-	-	-	-	-	11.36	-	-	-
AT1G15420	AT1G15420	-	-	-	-	-	-	5.94	4.25	4.97	-	-	2.58
AT1G15430	AT1G15430	-	-	-	-	-	-	-	-	3.35	-	-	-
AT1G15440	PWP2	-	-	-	-	-	-	7.37	8.39	7.28	-	2.21	2.5
AT1G15460	BOR4	-	-	-	-	-	-	-	-	-	-	2.2	0.36
AT1G15470	AT1G15470	-	-	-	-	-	-	2.15	-	-	-	2.26	-
AT1G15480	AT1G15480	-	-	-	-	-	-	-	2.74	-	-	-	-
AT1G15510	ECB2	0.45	-	-	-	-	-	2.22	2.72	-	-	-	-
AT1G15520	PDR12	-	-	2.63	-	-	-	-	-	2.47	-	-	-
AT1G15530	AT1G15530	-	2.17	-	-	-	-	0.4	-	0.3	-	0.33	-
AT1G15550	GA3OX1	-	-	-	-	-	0.39	2.99	-	-	-	-	0.41
AT1G15580	IAA5	-	-	-	-	-	-	3.18	-	-	-	-	-
AT1G15670	AT1G15670	2.18	-	-	-	0.37	-	0.18	0.05	-	0.32	0.32	-
AT1G15690	AVP1	2.28	5.02	-	-	-	-	-	2.63	-	-	0.41	-
AT1G15710	AT1G15710	-	-	0.46	-	-	-	-	2.34	-	-	-	-
AT1G15740	AT1G15740	0.35	0.46	-	-	0.34	-	0.28	0.35	0.44	-	0.45	-
AT1G15750	TPL	-	-	-	-	-	-	2.2	-	-	-	-	-
AT1G15760	AT1G15760	-	-	-	-	-	-	-	-	-	2.38	-	-
AT1G15790	AT1G15790	-	-	-	-	-	-	-	-	0.49	-	-	0.32
AT1G15800	AT1G15800	-	-	-	-	-	-	0.44	-	-	-	-	-
AT1G15810	AT1G15810	-	-	-	-	-	-	-	-	0.47	-	-	-
AT1G15820	LHCB6	-	-	-	-	-	-	0.28	0.17	0.05	0.29	0.24	-
AT1G15825	AT1G15825	0.23	0.26	0.33	-	0.38	2.74	0.03	0.07	0.06	0.4	0.08	2.72
AT1G15830	AT1G15830	0.32	0.33	0.42	-	0.28	3.18	0.04	0.03	0.04	0.25	0.07	2.13
AT1G15850	AT1G15850	-	-	-	-	-	-	-	-	-	-	6.86	-
AT1G15860	AT1G15860	-	-	-	-	-	-	-	-	3.16	-	2.49	-
AT1G15870	AT1G15870	-	-	-	-	-	0.49	19.22	6.86	6.07	-	-	-
AT1G15880	GOS11	-	0.43	-	-	-	-	-	0.35	-	-	-	-
AT1G15885	AT1G15885	0.36	0.28	-	-	0.44	-	0.14	-	0.14	-	-	-
AT1G15890	AT1G15890	-	-	-	-	-	-	0.27	0.22	0.32	-	-	-
AT1G15910	AT1G15910	-	-	-	-	-	-	-	-	0.32	-	0.39	-
AT1G15920	AT1G15920	-	-	-	-	-	-	-	-	-	-	2.36	-
AT1G15930	AT1G15930	-	-	-	-	-	-	2.85	2.42	-	-	-	-
AT1G15950	CCR1 (NC_003070 5478753..5482180)	2.27	-	-	-	-	2.13	2.44	2.09	-	-	-	2.15
AT1G15960	NRAMP6	-	0.4	-	-	-	6.52	-	-	0.43	-	-	2.07
AT1G15970	AT1G15970	-	-	-	-	-	-	-	-	2.46	-	-	-
AT1G15980	NDF1	-	-	-	-	-	-	0.47	0.2	0.27	0.28	0.26	0.36
AT1G16000	AT1G16000	0.44	0.41	-	-	-	-	-	-	-	-	-	-
AT1G16010	MGT2	-	-	-	-	-	-	-	-	2.24	-	-	-
AT1G16030	Hsp70b	-	-	-	-	-	-	-	-	0.49	-	-	-
AT1G16060	ADAP	-	-	-	-	2.22	-	-	3.15	-	-	3.96	2.3
AT1G16070	TLP8	-	-	-	-	-	0.48	0.29	-	-	-	-	-
AT1G16090	WAKL7	-	-	-	-	0.48	-	-	0.15	-	-	-	-
AT1G16110	WAKL6	-	-	-	-	-	-	0.33	-	0.24	0.29	0.14	-
AT1G16130	WAKL2	-	-	-	-	-	-	0.2	-	0.15	-	-	-
AT1G16170	AT1G16170	-	-	-	-	-	-	-	0.46	-	-	-	-
AT1G16180	AT1G16180	-	-	-	-	-	-	-	-	0.3	-	0.44	-
AT1G16190	RAD23A	-	-	-	-	-	-	-	3.8	-	-	-	-
AT1G16210	AT1G16210	-	-	-	-	-	-	2.64	2.69	-	-	-	-
AT1G16220	AT1G16220	-	-	-	-	-	-	-	6.01	-	-	-	-
AT1G16250	AT1G16250	-	-	-	-	-	-	-	0.5	-	-	-	-
AT1G16260	AT1G16260	-	0.43	-	-	-	-	-	0.06	-	-	-	-
AT1G16280	RH36	-	-	-	-	-	-	3.17	5.51	-	-	2.14	-
AT1G16290	AT1G16290	-	-	-	-	-	-	-	-	-	-	5.55	-
AT1G16300	GAPCP-2	-	-	-	-	-	-	10.72	3.97	3.23	-	-	-
AT1G16310	AT1G16310	-	2.33	-	-	-	2.85	3.36	4.43	-	-	-	2.78
AT1G16320	AT1G16320	-	-	-	-	-	-	-	-	2.11	-	-	-
AT1G16330	CYCB3;1	-	-	-	-	-	0.48	0.44	-	-	-	-	-
AT1G16340	ATKDSA2	-	-	-	-	-	-	0.32	0.45	0.1	-	-	-
AT1G16350	AT1G16350	-	-	-	-	-	-	-	3.48	0.4	-	-	-
AT1G16360	AT1G16360	-	-	-	-	-	-	-	-	-	-	-	2.91
AT1G16370	OCT6	0.14	0.5	-	-	-	-	0.02	0.02	-	0.26	-	-
AT1G16390	3-Oct	0.4	-	-	0.38	-	0.17	0.06	0.14	-	0.25	-	0.01
AT1G16400	CYP79F2	-	-	-	-	-	-	2.15	-	-	0.31	-	-
AT1G16410	CYP79F1	-	2.7	0.46	-	-	-	3.57	-	0.3	-	-	-
AT1G16420	MC8	-	-	5.53	-	-	-	-	-	10.02	-	-	-
AT1G16440	RSH3 (NC_003070 5615814..5617672)	-	-	-	-	-	-	-	-	-	-	3.09	-
AT1G16445	AT1G16445	-	-	-	-	-	-	2.52	-	-	-	-	-
AT1G16470	PAB1 (NC_003070 5622785..5625643)	-	-	-	-	-	-	2.02	-	-	-	-	-
AT1G16480	AT1G16480	-	-	-	-	-	-	2.55	3.57	2.72	-	-	-
AT1G16490	MYB58	-	-	-	-	-	2.1	-	-	-	-	-	-
AT1G16500	AT1G16500	-	-	-	-	-	-	-	-	-	-	2.25	-
AT1G16510	AT1G16510	3.82	5.56	-	-	-	-	16.22	4.1	3.45	-	2.68	-
AT1G16515	AT1G16515	-	-	-	-	-	-	7.37	-	7.19	2.17	-	-
AT1G16520	AT1G16520	-	-	-	-	-	-	2.71	4.25	-	-	-	-
AT1G16540	ABA3	-	-	-	-	-	-	-	2.36	3.24	-	-	-
AT1G16550	AT1G16550	-	-	-	-	-	-	2.3	-	-	-	-	-
AT1G16570	AT1G16570	-	-	-	-	-	-	0.29	0.44	0.23	-	-	0.47
AT1G16590	REV7	-	-	-	-	-	-	0.26	-	0.36	-	-	-
AT1G16610	SR45	-	-	-	-	-	-	2.1	2.53	-	-	-	-
AT1G16630	AT1G16630	-	-	-	-	-	-	0.4	0.35	-	-	-	-
AT1G16635	AT1G16635	-	-	-	-	-	-	12.99	-	-	3.22	5.22	3.07
AT1G16640	AT1G16640	-	-	-	-	-	0.38	0.21	-	-	-	-	-
AT1G16670	AT1G16670	-	-	-	-	-	-	-	-	0.43	-	-	-
AT1G16690	AT1G16690	-	-	-	-	-	-	-	2.97	-	-	-	-
AT1G16730	UP6	2.95	-	2.42	-	-	5.17	3.6	-	4.17	-	-	3.47
AT1G16750	AT1G16750	-	-	-	-	-	-	-	-	-	-	-	0.47
AT1G16760	AT1G16760	-	-	-	-	-	-	-	-	-	-	3.13	-
AT1G16780	VHP2;2	-	-	-	-	-	-	0.22	0.26	0.11	0.34	0.35	-
AT1G16800	AT1G16800	-	-	-	-	-	-	2.07	2.75	-	-	-	-
AT1G16820	AT1G16820	-	0.39	-	-	-	-	0.27	0.29	-	-	-	-
AT1G16830	AT1G16830	-	-	-	-	-	-	10.02	4.53	6.69	-	-	-
AT1G16840	AT1G16840	-	-	3.1	2.2	2.17	-	-	-	-	-	-	-
AT1G16850	AT1G16850	7.04	10.19	17.67	10.43	16.08	3.89	95.32	481.71	68.37	19.17	20.23	12.8
AT1G16860	AT1G16860	-	-	2.31	-	-	-	-	-	2.19	-	-	-
AT1G16870	AT1G16870	-	-	-	-	-	-	2.26	2.17	-	-	-	-
AT1G16900	AT1G16900	-	-	-	-	-	-	-	-	0.38	-	-	-
AT1G16910	LSH8	-	-	-	-	-	-	-	-	-	-	0.41	-
AT1G16950	AT1G16950	-	-	-	-	-	-	-	-	-	0.38	-	-
AT1G16960	AT1G16960	-	-	-	-	-	-	-	0.28	-	-	-	0.34
AT1G16980	TPS2	-	-	-	-	-	-	-	-	-	-	-	0.4
AT1G17020	SRG1	-	-	-	-	-	-	-	-	4.15	0.41	-	0.38
AT1G17030	AT1G17030	-	-	-	-	-	2.41	-	-	6.8	0.32	-	-
AT1G17040	SHA	-	-	-	-	-	-	-	-	2.63	-	-	-
AT1G17050	SPS2	3.79	3.17	3.18	4.63	2.23	-	10.93	6.21	9.73	3.78	2.03	2.06
AT1G17060	CYP72C1	-	-	-	-	-	-	0.18	-	0.02	-	2.21	-
AT1G17090	AT1G17090	-	-	-	-	-	3.45	-	-	2.98	-	2.87	3.66
AT1G17100	AT1G17100	0.38	-	-	-	-	-	-	2.26	3.03	-	0.46	-
AT1G17120	CAT8	-	-	-	-	-	-	-	0.46	0.32	-	0.34	-
AT1G17130	AT1G17130	-	-	-	-	-	-	2.26	2.17	2.69	-	-	-
AT1G17147	AT1G17147	0.4	0.19	-	-	-	-	0.19	0.1	0.24	0.28	-	-
AT1G17160	AT1G17160	-	-	-	-	-	-	-	-	0.23	-	-	-
AT1G17170	GSTU24	-	-	2.63	2.22	-	-	28.9	31.24	90.76	4.84	3.49	2.63
AT1G17180	GSTU25	-	-	-	-	-	-	9.04	-	-	-	-	-
AT1G17190	GSTU26	2.6	2.36	2.25	-	-	0.47	-	-	-	-	-	-
AT1G17200	AT1G17200	-	-	-	-	-	-	0.3	-	-	-	0.38	0.41
AT1G17230	AT1G17230	-	-	-	-	-	-	-	-	-	-	0.45	-
AT1G17260	AHA10	-	-	-	-	-	-	-	-	0.22	-	-	0.39
AT1G17270	AT1G17270	-	-	-	-	-	-	-	-	0.33	-	-	-
AT1G17285	AT1G17285	-	-	-	-	-	-	-	-	-	-	-	2.32
AT1G17340	AT1G17340	-	-	-	0.49	-	-	0.36	0.29	0.33	0.26	-	-
AT1G17345	AT1G17345	7.69	2.41	-	-	-	-	-	-	-	-	-	-
AT1G17350	AT1G17350	-	-	-	-	-	-	-	0.43	0.14	-	-	-
AT1G17360	AT1G17360	-	-	-	-	-	-	-	-	0.44	-	-	-
AT1G17370	UBP1B	-	-	-	-	-	-	2.16	-	-	-	-	-
AT1G17380	JAZ5	0.12	0.19	-	-	-	-	0.08	0.08	-	-	-	-
AT1G17410	AT1G17410	-	0.43	-	-	-	-	-	-	-	-	-	-
AT1G17420	LOX3	0.24	0.22	-	0.47	-	-	0.09	0.07	0.07	0.37	0.45	-
AT1G17430	AT1G17430	-	-	0.26	-	-	0.45	0.23	0.36	0.17	-	-	0.36
AT1G17440	EER4	-	-	-	-	-	-	-	2.3	-	-	-	-
AT1G17450	AT1G17450	-	-	-	-	-	-	-	-	0.38	-	-	-
AT1G17455	ELF4-L4	-	-	-	-	-	-	-	0.33	-	-	-	-
AT1G17460	TRFL3	0.48	-	-	-	-	-	-	-	-	-	-	-
AT1G17480	IQD7	-	-	-	-	-	-	0.47	-	-	-	-	-
AT1G17490	AT1G17490	-	-	-	-	-	-	-	-	0.46	-	-	-
AT1G17500	AT1G17500	-	-	-	-	-	-	0.49	-	-	-	-	-
AT1G17600	AT1G17600	-	-	-	-	-	-	0.26	-	-	-	-	-
AT1G17610	AT1G17610	-	-	-	-	-	-	-	-	0.16	-	-	-
AT1G17620	AT1G17620	-	-	-	-	-	-	-	-	-	-	0.49	-
AT1G17640	AT1G17640	-	0.41	-	-	-	-	0.32	0.34	0.43	-	-	-
AT1G17650	GLYR2	-	-	-	-	-	-	-	-	0.49	-	-	-
AT1G17665	AT1G17665	2.67	-	2.71	2.78	2.2	-	-	4.98	-	-	-	-
AT1G17690	NOF1	-	-	-	-	-	-	2.79	2.48	-	-	-	-
AT1G17700	PRA1.F1	-	-	-	-	-	-	-	0.27	-	-	-	-
AT1G17720	ATB BETA	-	-	-	-	-	-	-	-	2.04	-	-	-
AT1G17745	AT1G17745	-	2.46	3.37	-	2.5	-	15.4	4.56	37.99	-	-	-
AT1G17770	SUVH7	-	-	-	-	-	0.3	-	-	-	-	-	0.23
AT1G17780	AT1G17780	-	-	-	-	-	-	-	-	2.39	-	-	-
AT1G17810	BETA-TIP	-	-	-	-	-	4.75	-	-	-	-	-	3.69
AT1G17830	AT1G17830	0.34	-	-	-	0.38	-	0.21	0.13	4.19	-	0.23	-
AT1G17840	WBC11	-	-	-	-	-	-	-	-	5.96	-	-	-
AT1G17850	AT1G17850	-	-	-	-	-	-	0.31	-	0.15	-	-	0.35
AT1G17860	AT1G17860	-	-	-	-	-	2.75	-	0.2	-	0.48	0.37	-
AT1G17870	EGY3	-	-	-	-	-	-	3.65	-	-	-	-	-
AT1G17880	BTF3	-	-	-	-	-	-	2.71	-	2.26	-	-	-
AT1G17920	HDG12	-	-	-	-	-	-	-	3.49	-	-	-	-
AT1G17940	AT1G17940	2.44	2.83	-	-	-	-	-	4.82	4.17	-	-	0.29
AT1G17950	MYB52	-	-	-	-	-	-	-	-	-	-	7.74	-
AT1G17970	AT1G17970	-	-	-	-	-	-	-	-	0.33	-	-	-
AT1G17980	PAPS1	-	-	-	-	-	-	0.41	-	-	-	-	-
AT1G17990	AT1G17990	2.73	-	-	-	-	-	0.18	0.06	2.14	-	0.17	-
AT1G18000	AT1G18000	-	-	0.33	-	-	-	0.23	0.1	-	-	0.25	-
AT1G18030	AT1G18030	-	-	-	-	-	-	-	0.45	-	-	-	-
AT1G18050	AT1G18050	-	-	-	-	-	-	-	-	-	-	3.53	-
AT1G18070	AT1G18070	-	-	-	-	-	-	2.17	2.39	-	-	-	-
AT1G18075	MIR159B	-	-	-	-	-	2.37	-	-	5.36	-	3.24	3.2
AT1G18080	ATARCA	-	-	-	-	-	-	2.65	2.27	-	-	-	-
AT1G18090	AT1G18090	-	-	-	-	-	-	2.44	2.25	-	-	2.12	-
AT1G18100	E12A11	-	-	-	-	-	10.42	-	-	-	-	-	8.89
AT1G18140	LAC1	-	-	-	-	-	-	-	-	-	0.43	0.36	-
AT1G18170	AT1G18170	-	-	-	-	-	-	0.41	0.36	0.21	0.26	-	0.47
AT1G18200	RABA6b	-	-	-	-	-	-	0.14	-	-	0.36	-	-
AT1G18210	AT1G18210	0.45	-	-	-	-	-	0.48	0.42	2.59	-	-	-
AT1G18250	ATLP-1	-	-	-	-	2.45	-	-	0.37	-	-	-	-
AT1G18260	AT1G18260	-	-	-	-	-	-	-	-	0.25	0.42	0.37	-
AT1G18265	AT1G18265	-	-	0.36	-	-	-	0.12	-	0.11	0.35	-	2.6
AT1G18270	AT1G18270	-	-	-	-	0.48	-	-	-	0.45	-	0.37	-
AT1G18280	AT1G18280	-	-	-	-	0.27	-	-	-	-	-	-	-
AT1G18300	NUDT4	0.16	0.1	-	-	-	-	0.12	0.05	-	-	-	-
AT1G18320	AT1G18320	-	-	-	-	-	-	4.82	10.98	3.98	-	-	-
AT1G18330	EPR1 (NC_003070 6305965..6308013)	-	-	-	2.56	-	-	-	-	-	-	-	-
AT1G18350	MKK7	-	-	-	-	-	0.28	5.68	-	-	-	-	0.36
AT1G18370	HIK	-	-	-	-	-	-	-	0.44	-	-	-	-
AT1G18390	AT1G18390	4.4	2.27	2.03	-	-	-	-	-	-	-	-	-
AT1G18400	BEE1	4.66	3.44	-	-	-	-	2.63	-	5.2	-	-	-
AT1G18410	AT1G18410	-	-	-	-	-	-	-	-	-	-	0.49	-
AT1G18440	AT1G18440	-	-	-	-	-	-	-	-	2.02	-	-	-
AT1G18460	AT1G18460	-	-	-	-	-	-	-	0.46	2.63	-	0.5	-
AT1G18470	AT1G18470	-	-	-	-	-	-	0.47	-	0.39	0.33	-	-
AT1G18480	AT1G18480	-	-	-	-	-	-	-	-	2	-	-	-
AT1G18485	AT1G18485	0.41	-	0.49	-	-	-	0.34	-	0.19	0.47	0.33	0.44
AT1G18486	AT1G18486	-	-	-	-	-	-	-	-	-	-	11.41	-
AT1G18500	MAML-4	-	-	-	-	-	-	-	-	0.26	0.49	-	-
AT1G18520	TET11	-	-	-	-	-	-	-	-	-	-	3.51	3.11
AT1G18540	AT1G18540	-	-	-	-	-	-	4.31	2.95	3.91	-	-	-
AT1G18560	AT1G18560	-	-	0.35	-	-	0.46	0.48	-	0.34	-	-	-
AT1G18570	MYB51	-	0.49	-	-	-	-	0.2	0.06	0.46	-	-	-
AT1G18590	SOT17	0.31	-	0.3	0.36	-	-	-	-	0.34	0.34	-	-
AT1G18600	RBL12	-	-	-	-	-	-	0.49	0.34	0.37	-	-	-
AT1G18620	AT1G18620	-	-	0.31	0.43	-	-	0.15	0.12	0.05	-	0.38	0.33
AT1G18630	GR-RBP6	-	0.5	-	-	-	-	2.05	-	-	-	-	-
AT1G18640	PSP	-	-	-	-	-	-	0.33	-	0.26	-	-	-
AT1G18650	PDCB3	-	-	-	-	-	-	0.25	0.29	0.3	-	0.36	-
AT1G18660	AT1G18660	-	-	-	-	-	-	2.09	2.14	3.23	2.15	-	-
AT1G18670	IBS1	-	-	-	-	-	-	-	-	0.41	-	-	-
AT1G18680	AT1G18680	-	-	-	-	-	-	0.48	-	0.41	-	-	-
AT1G18690	AT1G18690	-	-	-	-	-	-	-	0.3	-	-	-	-
AT1G18710	MYB47	-	-	-	-	-	0.37	-	-	-	-	-	0.17
AT1G18720	AT1G18720	-	-	-	-	-	-	-	-	-	-	0.37	-
AT1G18730	NDF6	-	-	-	-	-	-	-	0.25	0.34	0.38	0.4	-
AT1G18740	AT1G18740	-	0.44	-	-	-	-	0.37	0.17	-	-	-	-
AT1G18745	AT1G18745	-	0.45	0.41	-	0.42	-	-	0.38	-	0.44	-	-
AT1G18750	AGL65	-	-	-	-	-	-	-	-	2.83	-	-	-
AT1G18773	AT1G18773	-	-	-	-	0.45	-	-	0.27	0.4	-	-	-
AT1G18780	AT1G18780	-	-	-	-	-	-	-	-	-	-	3.44	-
AT1G18800	NRP2	-	-	-	-	-	-	6.24	4.13	4.68	-	2.55	2
AT1G18810	AT1G18810	0.44	-	0.4	2	-	-	-	-	-	8.36	-	-
AT1G18830	AT1G18830	-	-	-	-	-	-	0.25	-	-	-	3.37	-
AT1G18850	AT1G18850	3.01	2.34	-	-	-	-	7.49	4.75	4.4	-	2.02	-
AT1G18870	ICS2	4.54	2.25	3.23	-	-	-	6.21	2.76	5.36	-	-	-
AT1G18880	AT1G18880	-	-	-	-	-	-	-	-	0.26	-	-	-
AT1G18890	CDPK1	-	-	-	-	-	-	-	-	3.59	-	-	-
AT1G18900	AT1G18900	-	-	-	-	-	-	4.61	3.97	3.55	-	-	-
AT1G18910	AT1G18910	-	-	-	-	-	3.11	2.14	2.95	2.11	-	-	3.28
AT1G18960	AT1G18960	-	-	-	-	-	-	-	-	-	-	7.41	-
AT1G18990	AT1G18990	-	-	-	-	-	-	0.12	-	-	-	2.24	-
AT1G19000	AT1G19000	0.28	0.37	-	-	0.48	-	0.29	0.19	0.28	-	-	-
AT1G19020	AT1G19020	-	-	2.48	-	-	-	0.41	0.2	2.69	0.38	-	-
AT1G19025	AT1G19025	-	-	-	-	-	-	2.09	-	-	-	-	-
AT1G19030	AT1G19030	-	-	-	-	-	-	-	-	-	-	2.14	-
AT1G19050	ARR7	2.97	7.11	2.11	-	-	-	8.4	2.47	3.15	0.35	-	-
AT1G19060	AT1G19060	-	-	-	-	-	-	-	-	-	-	4.27	-
AT1G19080	TTN10	-	-	-	-	-	-	2.75	-	-	-	2.25	-
AT1G19110	AT1G19110	-	-	-	-	-	-	-	2.08	-	-	-	-
AT1G19130	AT1G19130	-	-	-	-	-	-	-	0.48	-	-	-	-
AT1G19140	AT1G19140	-	-	-	-	-	-	4.08	4.58	4.08	-	2.01	-
AT1G19150	LHCA6	-	-	-	-	-	-	0.14	0.08	0.04	0.33	0.25	0.09
AT1G19170	AT1G19170	-	-	-	-	-	-	-	-	0.41	-	-	-
AT1G19180	JAZ1	-	0.38	-	-	4.25	5.25	0.39	0.31	3.1	-	2.39	2.03
AT1G19190	AT1G19190	-	-	-	-	-	-	-	-	-	-	3.47	-
AT1G19200	AT1G19200	2.61	-	2.77	-	-	4	2.73	-	3.63	-	-	2.89
AT1G19210	AT1G19210	-	-	-	0.47	-	-	-	0.16	-	-	-	-
AT1G19220	ARF19	-	-	-	-	-	-	-	-	0.32	-	0.44	-
AT1G19230	AT1G19230	-	-	-	-	-	4.33	4	-	-	-	6.45	2.56
AT1G19240	AT1G19240	-	-	-	-	-	-	-	-	2.36	-	-	-
AT1G19250	FMO1	-	-	3.48	-	-	-	-	-	-	-	-	-
AT1G19270	DA1	2.29	2.05	2.33	2.01	-	-	0.45	-	-	-	-	-
AT1G19290	AT1G19290	-	-	-	-	-	-	-	-	0.39	-	-	-
AT1G19300	PARVUS	-	-	-	-	-	0.46	0.27	-	0.11	-	-	0.3
AT1G19310	AT1G19310	-	-	-	-	-	-	0.2	-	-	-	-	-
AT1G19320	AT1G19320	2.24	-	-	-	-	0.1	0.25	-	-	-	-	0.29
AT1G19330	AT1G19330	-	-	-	-	-	-	-	0.46	-	-	-	-
AT1G19340	AT1G19340	-	-	-	-	-	-	-	-	0.23	-	-	-
AT1G19360	AT1G19360	-	-	-	-	-	-	-	0.47	0.28	-	0.44	-
AT1G19370	AT1G19370	4.18	4.02	2.45	2.77	3.09	2.57	-	-	-	-	0.5	-
AT1G19380	AT1G19380	-	0.18	-	0.46	-	-	0.26	0.1	-	0.39	-	-
AT1G19394	AT1G19394	-	-	-	-	-	-	0.21	-	-	-	-	-
AT1G19400	AT1G19400	-	-	2.64	2.64	-	-	-	-	-	-	-	-
AT1G19410	AT1G19410	7.48	-	-	-	-	-	-	-	-	-	4.18	-
AT1G19430	AT1G19430	-	-	-	-	-	-	-	-	0.24	-	0.32	-
AT1G19440	KCS4	-	-	-	-	-	-	-	-	-	-	0.45	-
AT1G19450	AT1G19450	4.42	3.47	2.13	2.94	-	-	2.57	3.51	2.58	-	-	-
AT1G19460	AT1G19460	-	-	-	-	-	-	-	-	-	-	5.49	0.15
AT1G19470	AT1G19470	-	-	-	-	-	-	-	-	-	-	5.78	-
AT1G19480	AT1G19480	-	-	-	-	-	-	-	-	0.39	-	-	-
AT1G19485	AT1G19485	-	-	-	-	-	-	-	-	0.47	-	-	-
AT1G19490	AT1G19490	4.14	3.17	4.64	3.04	-	-	14.28	10.17	22.54	4.96	3	2.11
AT1G19510	RL5	-	-	-	-	0.45	-	0.05	-	0.48	-	-	-
AT1G19520	NFD5	-	-	-	-	-	-	2.21	2.89	-	-	-	-
AT1G19530	AT1G19530	-	0.24	2.46	-	-	-	-	-	-	-	-	-
AT1G19540	AT1G19540	-	-	-	-	0.35	-	-	-	-	-	0.31	-
AT1G19570	DHAR1	-	-	-	-	-	-	-	3.5	-	-	-	-
AT1G19600	AT1G19600	-	-	-	-	-	-	2.32	-	-	-	-	-
AT1G19610	PDF1.4	-	-	3.34	-	-	-	0.09	-	-	-	-	-
AT1G19630	CYP722A1	-	-	-	4.23	2.19	-	2.62	13.72	-	3.23	-	-
AT1G19640	JMT	-	-	-	2.87	-	-	3.07	-	-	-	-	2.07
AT1G19650	AT1G19650	-	-	-	-	-	-	-	-	0.48	-	-	-
AT1G19660	AT1G19660	0.37	0.36	-	-	0.34	-	0.11	0.11	0.25	0.39	0.25	-
AT1G19670	CLH1	0.1	0.41	0.2	0.42	-	-	0.04	0.02	0.02	0.39	0.43	0.39
AT1G19690	AT1G19690	-	-	-	-	-	-	0.39	-	0.24	-	-	-
AT1G19700	BEL10	-	-	-	-	-	-	-	-	2.35	-	-	-
AT1G19710	AT1G19710	-	-	-	-	-	-	-	-	0.18	-	-	-
AT1G19715	AT1G19715	-	-	-	-	-	-	-	-	0.27	-	0.47	0.47
AT1G19720	AT1G19720	-	-	-	-	-	-	-	0.38	0.1	0.33	0.22	-
AT1G19730	ATTRX4	-	-	-	-	-	-	-	0.43	-	-	-	-
AT1G19750	AT1G19750	-	-	-	-	-	-	5.3	5.55	15.22	2.55	3.72	-
AT1G19770	PUP14	-	-	-	-	-	-	0.12	0.2	0.17	0.3	0.17	-
AT1G19830	AT1G19830	-	-	-	-	0.4	-	-	-	-	-	0.34	-
AT1G19835	AT1G19835	-	-	-	-	-	-	-	-	0.2	-	0.38	-
AT1G19860	AT1G19860	-	-	-	-	-	-	-	2.72	3.88	-	-	-
AT1G19880	AT1G19880	-	-	-	-	-	-	2.56	2.72	2.56	-	-	-
AT1G19920	APS2 (NC_003070 6914612..6916805)	-	-	-	-	-	-	-	-	2.55	-	-	-
AT1G19940	GH9B5	-	2.95	-	-	-	-	3.86	3.41	-	-	-	-
AT1G19950	HVA22H	-	-	-	-	-	-	-	3.28	0.03	-	-	-
AT1G19960	AT1G19960	-	-	-	-	-	0.39	-	8.01	0.13	-	-	0.23
AT1G19968	AT1G19968	-	-	-	-	-	-	-	-	-	-	-	0.33
AT1G19970	AT1G19970	-	-	-	-	-	-	4.53	4.64	26.65	2.8	2.43	2.93
AT1G19990	AT1G19990	-	2.13	-	-	-	-	3.13	3.56	2.48	-	-	-
AT1G20010	TUB5	-	-	0.45	-	-	-	-	-	0.31	-	-	-
AT1G20020	FNR2	-	-	-	-	-	-	-	0.29	0.35	0.48	-	-
AT1G20030	AT1G20030	3.9	4.89	6.98	4.06	4.39	0.46	-	2.34	-	-	-	0.12
AT1G20050	HYD1	-	-	-	-	-	-	-	-	0.35	-	-	-
AT1G20060	AT1G20060	-	-	-	-	-	0.49	2.52	-	4.42	-	-	-
AT1G20070	AT1G20070	-	-	-	-	-	3.04	-	-	-	-	-	4.58
AT1G20100	AT1G20100	2.17	-	2.4	-	-	-	3.28	2.37	6.9	-	3.2	-
AT1G20120	AT1G20120	-	-	-	-	-	-	-	-	3.07	-	-	-
AT1G20130	AT1G20130	-	-	-	-	-	-	-	-	-	-	-	0.42
AT1G20140	SK4	-	-	-	-	-	-	3.22	-	2.95	-	3.09	-
AT1G20150	AT1G20150	-	-	-	-	-	-	-	-	-	-	-	0.4
AT1G20160	ATSBT5.2	-	-	-	-	-	-	2.49	-	-	-	0.32	-
AT1G20190	EXPA11	-	-	0.34	-	-	-	0.09	0.19	0.1	-	-	-
AT1G20220	AT1G20220	-	-	-	-	-	-	2.57	2.88	-	-	-	-
AT1G20225	AT1G20225	-	-	-	-	-	-	-	-	0.42	-	0.47	-
AT1G20240	AT1G20240	-	-	-	-	-	0.05	-	-	-	-	-	0.03
AT1G20270	AT1G20270	-	-	-	-	-	-	-	-	0.35	-	-	-
AT1G20300	AT1G20300	-	-	-	-	-	-	2.92	2.6	-	-	-	-
AT1G20330	SMT2	-	-	-	-	-	-	-	-	0.33	-	0.21	-
AT1G20340	DRT112	-	-	-	-	-	-	-	0.26	0.17	0.41	0.32	-
AT1G20350	TIM17-1	-	-	-	-	-	-	-	-	0.23	0.48	-	0.36
AT1G20360	AT1G20360	-	-	-	-	-	0.07	-	-	-	-	-	0.06
AT1G20370	AT1G20370	-	-	-	-	-	-	2.5	4.05	-	-	-	-
AT1G20400	AT1G20400	-	-	-	-	-	-	0.15	-	-	-	-	-
AT1G20410	AT1G20410	-	-	-	-	-	-	-	-	0.43	-	-	-
AT1G20430	AT1G20430	-	-	-	-	-	-	-	0.16	-	-	-	-
AT1G20440	COR47	11.59	9.6	7.88	2.84	8.89	2.94	16.46	19.49	12.64	2.04	4.95	5.8
AT1G20450	ERD10	5.43	4.69	7.85	5.18	12.22	4.82	16.73	19.38	13.33	3.74	5.58	10.4
AT1G20470	AT1G20470	-	-	-	-	-	-	-	-	0.29	-	-	-
AT1G20480	AT1G20480	0.45	-	-	-	-	-	0.28	-	0.09	-	-	-
AT1G20490	AT1G20490	2.26	-	-	-	-	-	-	-	-	-	-	-
AT1G20510	OPCL1	-	-	-	-	-	-	0.14	-	0.29	0.34	0.5	0.49
AT1G20515	AT1G20515	-	-	-	-	-	-	-	-	0.16	-	-	-
AT1G20540	AT1G20540	-	-	-	-	-	-	0.47	0.46	0.11	-	-	-
AT1G20550	AT1G20550	-	-	-	-	-	-	-	-	0.35	-	-	-
AT1G20580	AT1G20580	-	-	-	-	-	-	2.07	-	-	-	-	-
AT1G20610	CYCB2;3	-	-	-	-	-	-	-	0.27	-	-	-	0.46
AT1G20620	CAT3 (NC_003070 7143066..7146540)	0.46	-	-	0.43	0.38	-	0.12	0.26	0.14	0.23	0.16	-
AT1G20630	CAT1	-	2.22	-	-	-	-	-	-	-	-	-	-
AT1G20640	AT1G20640	-	-	-	-	-	-	0.46	-	0.48	-	-	-
AT1G20693	HMGB2	2.08	-	2.04	-	-	-	-	-	-	-	-	2.17
AT1G20696	HMGB3	-	-	-	-	-	-	-	-	-	-	-	2.36
AT1G20735	AT1G20735	-	-	-	-	-	0.08	-	-	-	-	-	0.03
AT1G20795	AT1G20795	-	-	-	-	-	0.44	-	-	-	-	-	-
AT1G20823	AT1G20823	0.26	-	-	-	-	-	-	-	-	-	-	-
AT1G20840	TMT1	2.12	2.28	-	-	-	-	-	-	0.26	-	0.39	-
AT1G20850	XCP2	-	-	-	-	-	-	-	0.41	-	-	-	-
AT1G20890	AT1G20890	-	-	-	-	-	-	-	-	0.48	-	-	-
AT1G20900	ESC	-	2.34	-	-	-	-	-	-	-	-	-	-
AT1G20910	AT1G20910	-	-	-	-	-	-	2.53	-	-	-	-	-
AT1G20920	AT1G20920	-	-	-	-	-	-	-	-	-	-	0.37	-
AT1G20925	AT1G20925	-	-	-	-	-	-	-	-	-	-	8.28	-
AT1G20930	CDKB2;2	-	-	-	-	-	-	-	0.21	-	-	-	-
AT1G20940	AT1G20940	-	-	-	-	-	0.08	-	-	-	-	-	0.04
AT1G20950	AT1G20950	-	-	-	-	-	-	3.17	2.67	-	-	2.5	-
AT1G20960	emb1507	-	-	-	-	-	-	-	2.1	-	-	-	-
AT1G20990	AT1G20990	-	-	-	-	-	-	0.21	-	-	-	-	-
AT1G21000	AT1G21000	-	-	-	-	-	-	-	0.4	-	-	-	-
AT1G21010	AT1G21010	-	-	2.04	-	-	3.34	0.4	-	-	-	-	2.48
AT1G21050	AT1G21050	2.4	2.14	2.11	-	-	-	-	-	-	-	-	-
AT1G21070	AT1G21070	-	-	-	-	-	-	0.36	-	-	-	-	-
AT1G21090	AT1G21090	-	0.31	-	-	-	-	-	0.45	-	-	0.37	-
AT1G21100	AT1G21100	-	0.46	6.65	-	-	-	-	0.02	-	-	-	-
AT1G21110	AT1G21110	-	2.9	21.94	-	-	-	-	-	11.53	-	-	-
AT1G21120	AT1G21120	6.86	-	6.4	-	-	-	-	0.12	15.33	0.34	-	-
AT1G21130	AT1G21130	-	2.23	2.17	-	-	-	0.35	0.44	0.29	0.15	0.31	-
AT1G21140	AT1G21140	-	-	-	-	-	-	-	-	4.72	-	2.03	-
AT1G21150	AT1G21150	-	-	0.37	-	-	-	-	0.09	-	-	-	-
AT1G21240	WAK3	-	-	5.66	-	-	-	-	-	-	-	-	-
AT1G21250	WAK1	-	-	-	-	-	-	-	-	-	-	0.42	2.22
AT1G21270	WAK2	-	-	-	-	-	-	0.06	0.01	0.14	0.42	0.13	-
AT1G21300	AT1G21300	-	-	-	-	-	-	-	-	-	-	5.08	-
AT1G21310	EXT3	-	0.17	4.82	-	2.68	3.41	3.79	-	-	-	0.42	2.08
AT1G21320	AT1G21320	-	-	-	-	-	-	-	-	-	-	5.99	-
AT1G21326	AT1G21326	-	-	2.46	-	-	-	5.77	-	-	-	-	-
AT1G21350	AT1G21350	-	-	-	-	-	-	-	-	0.34	-	-	0.45
AT1G21360	GLTP2	-	-	-	-	-	-	0.27	0.19	-	-	0.17	-
AT1G21370	AT1G21370	-	-	-	-	-	-	0.46	0.34	-	-	-	-
AT1G21390	emb2170	-	-	2.32	-	-	-	-	-	3.95	-	-	-
AT1G21395	AT1G21395	-	-	-	-	-	0.1	-	-	-	-	-	0.18
AT1G21400	AT1G21400	-	0.47	-	0.48	0.49	-	2.25	-	2.11	-	-	-
AT1G21410	SKP2A	-	-	-	-	-	-	2.94	-	3.67	-	-	-
AT1G21450	SCL1	-	-	-	-	-	-	-	-	-	-	0.48	-
AT1G21460	AT1G21460	-	-	-	-	-	-	2.12	-	9.02	-	-	3.26
AT1G21470	AT1G21470	-	-	-	-	-	-	-	-	6.28	-	-	-
AT1G21475	AT1G21475	-	-	-	-	-	-	-	-	-	-	-	0.41
AT1G21490	AT1G21490	-	-	-	-	-	0.27	-	-	-	-	-	0.16
AT1G21500	AT1G21500	-	-	-	-	-	-	0.17	0.04	0.08	0.29	0.21	0.32
AT1G21510	AT1G21510	-	-	-	-	-	-	-	0.06	-	-	-	-
AT1G21520	AT1G21520	-	-	2.57	0.32	-	-	-	-	-	0.31	-	2.26
AT1G21529	AT1G21529	-	-	-	-	-	-	5.71	-	-	-	-	-
AT1G21530	AT1G21530	-	-	-	-	-	-	-	-	-	0.38	-	-
AT1G21540	AT1G21540	2.82	2.06	-	-	-	-	2.37	-	-	0.15	-	5.3
AT1G21550	AT1G21550	0.14	-	0.34	-	-	-	0.14	-	-	-	-	-
AT1G21560	AT1G21560	-	-	0.4	-	-	-	0.32	-	0.03	-	-	-
AT1G21580	AT1G21580	-	-	-	-	-	-	-	-	0.42	0.5	0.39	-
AT1G21590	AT1G21590	-	-	-	-	-	2.34	-	-	-	-	-	-
AT1G21620	PUM20	-	-	-	-	-	-	-	-	-	-	11.7	-
AT1G21650	AT1G21650	-	-	-	-	-	-	-	2.69	-	-	-	-
AT1G21660	AT1G21660	-	-	-	-	-	-	2.38	2.43	4.12	-	-	-
AT1G21670	AT1G21670	2.16	3.16	2.29	2.12	-	0.49	2.38	5.45	-	-	0.47	-
AT1G21680	AT1G21680	0.48	-	-	-	-	-	0.2	0.43	0.19	0.3	0.14	-
AT1G21710	OGG1	-	0.49	-	-	-	-	-	-	-	-	-	-
AT1G21730	AT1G21730	2.62	-	-	-	-	-	-	-	-	-	-	-
AT1G21740	AT1G21740	-	-	-	-	-	-	-	0.47	-	-	-	-
AT1G21750	PDIL1-1	-	-	-	-	-	-	-	-	0.45	-	-	2.31
AT1G21770	AT1G21770	-	-	-	-	-	-	0.47	-	-	-	-	-
AT1G21790	AT1G21790	2.44	-	4.24	4.02	3.46	-	5.42	4.35	5.15	2.24	2.29	2.19
AT1G21830	AT1G21830	-	-	-	-	0.48	-	0.3	0.24	-	-	-	-
AT1G21840	UREF	-	-	-	-	-	-	0.42	-	-	-	-	-
AT1G21850	sks8	-	-	-	2.61	-	-	-	-	-	2.35	-	-
AT1G21880	LYM1	-	2.3	-	-	-	-	-	3.76	0.25	-	0.31	-
AT1G21910	AT1G21910	0.31	-	0.1	-	-	-	0.1	0.31	0.17	2.47	-	-
AT1G21920	AT1G21920	-	-	-	-	-	-	-	0.19	0.2	0.49	-	-
AT1G21930	AT1G21930	-	-	-	-	-	-	-	0.29	0.36	-	-	-
AT1G21940	AT1G21940	-	-	-	-	-	-	-	-	-	-	6.61	-
AT1G21945	AT1G21945	-	-	-	-	-	-	-	-	3.74	-	-	-
AT1G21950	AT1G21950	-	-	-	-	-	-	-	-	-	-	-	0.34
AT1G21980	PIP5K1	2.05	2.32	-	-	-	-	2.03	2.34	-	-	-	-
AT1G22000	AT1G22000	-	-	-	-	-	-	-	-	-	-	13.14	-
AT1G22015	DD46	-	-	-	-	-	-	-	-	-	-	3.66	-
AT1G22030	AT1G22030	-	-	0.37	-	-	-	-	-	0.38	-	-	-
AT1G22060	AT1G22060	-	-	-	-	-	-	-	-	0.34	-	-	-
AT1G22070	TGA3	-	-	-	-	-	-	-	-	2.08	-	-	-
AT1G22090	emb2204	-	-	-	-	-	0.39	-	-	-	-	2.62	-
AT1G22100	AT1G22100	-	-	-	-	0.43	-	-	-	-	-	0.2	-
AT1G22110	AT1G22110	4.09	3.8	-	-	-	-	-	-	-	-	-	-
AT1G22120	AT1G22120	-	-	-	-	-	0.15	-	-	-	-	-	0.12
AT1G22130	AGL104	-	-	0.29	-	-	-	-	-	0.04	-	-	-
AT1G22140	AT1G22140	-	-	-	-	-	-	-	0.4	-	0.46	-	-
AT1G22150	SULTR1;3	-	-	-	-	-	-	9.54	-	-	-	-	-
AT1G22160	AT1G22160	-	0.47	-	-	0.46	-	-	-	-	-	0.31	-
AT1G22170	AT1G22170	-	-	-	-	-	-	0.42	0.36	-	-	2.25	2.33
AT1G22190	AT1G22190	0.14	0.22	-	-	-	3.47	0.46	0.19	-	-	-	2.27
AT1G22240	PUM8	-	-	-	-	-	2.4	-	-	-	-	-	-
AT1G22250	AT1G22250	7.71	2.31	2.67	-	-	-	3.21	-	-	2.61	-	-
AT1G22270	AT1G22270	-	-	-	-	-	-	3.36	-	2.18	-	-	-
AT1G22275	ZYP1b	2.24	-	-	-	-	-	-	-	2.89	-	-	-
AT1G22280	PAPP2C	-	-	-	-	-	-	-	0.48	-	-	-	-
AT1G22330	AT1G22330	-	-	0.28	-	-	-	0.03	0.06	0.1	-	0.11	-
AT1G22350	AT1G22350	-	-	2.32	-	-	-	-	-	2.26	-	-	-
AT1G22360	UGT85A2	-	3.68	-	0.43	-	-	0.2	0.4	0.15	0.18	0.14	-
AT1G22370	UGT85A5	0.3	0.37	0.2	0.23	0.31	0.42	0.12	0.19	0.15	0.13	0.16	0.36
AT1G22380	UGT85A3	0.39	-	-	-	-	-	0.19	-	-	-	-	-
AT1G22400	UGT85A1	-	-	0.43	-	-	-	0.08	0.09	0.27	-	0.21	-
AT1G22403	AT1G22403	-	-	-	-	-	-	-	-	2.43	-	-	-
AT1G22410	AT1G22410	-	-	2.1	-	-	-	-	-	-	-	-	-
AT1G22430	AT1G22430	-	-	-	-	-	2.49	0.32	0.18	-	-	-	-
AT1G22470	AT1G22470	-	-	-	-	-	-	3	-	-	-	-	-
AT1G22480	AT1G22480	-	-	-	-	-	-	-	-	-	-	-	0.4
AT1G22500	AT1G22500	-	-	-	0.42	-	-	-	-	0.13	0.25	-	0.3
AT1G22520	AT1G22520	-	-	-	-	-	-	-	-	2.06	-	-	-
AT1G22530	PATL2	3.19	2.38	-	-	-	-	0.1	0.46	0.3	-	0.28	-
AT1G22540	AT1G22540	-	-	-	-	-	-	0.3	-	0.14	0.47	0.31	-
AT1G22550	AT1G22550	-	-	-	-	-	-	0.45	0.35	-	-	-	-
AT1G22570	AT1G22570	5.71	-	2.33	2.44	-	-	0.16	0.06	-	-	0.28	-
AT1G22590	AGL87	-	-	-	-	-	-	-	0.13	0.38	-	0.49	-
AT1G22600	AT1G22600	-	-	-	-	-	-	-	-	-	-	-	2.33
AT1G22630	AT1G22630	-	-	-	-	-	2.15	-	0.12	-	-	0.5	-
AT1G22640	MYB3	0.22	0.15	0.46	-	0.36	-	-	0.11	-	-	-	-
AT1G22650	AT1G22650	-	-	-	-	-	-	0.38	0.08	-	-	0.33	-
AT1G22660	AT1G22660	-	-	-	-	-	-	-	-	0.47	-	-	-
AT1G22670	AT1G22670	-	-	-	-	-	0.28	-	-	-	-	-	0.15
AT1G22690	AT1G22690	-	-	-	0.45	-	7.03	-	-	0.2	0.16	0.04	4.03
AT1G22700	AT1G22700	-	-	-	-	-	-	-	-	0.32	-	-	-
AT1G22710	SUC2	-	-	-	-	-	2.27	-	-	-	-	0.27	-
AT1G22740	RABG3B	-	-	-	-	-	-	0.37	-	-	-	-	-
AT1G22760	PAB3	-	-	-	-	0.41	-	-	-	-	-	0.41	-
AT1G22770	GI	3.63	3.89	2.03	3.13	3.09	2.4	-	2.72	3.06	2.1	-	2.44
AT1G22780	PFL	-	-	-	-	-	-	2.79	-	-	-	-	-
AT1G22810	AT1G22810	0.27	0.24	-	-	-	-	0.05	0.09	-	-	-	-
AT1G22840	CYTC-1	-	-	-	-	-	-	2.08	-	3.99	-	-	-
AT1G22870	AT1G22870	-	-	-	-	-	-	-	2.32	-	-	-	-
AT1G22882	AT1G22882	2.03	-	-	-	-	-	-	-	-	-	-	-
AT1G22885	AT1G22885	-	-	-	-	0.49	-	0.45	0.37	-	-	0.29	-
AT1G22890	AT1G22890	-	0.21	-	0.34	0.14	0.31	0.14	0.01	0.27	0.26	0.04	0.33
AT1G22950	AT1G22950	-	-	-	-	-	-	3.24	2.7	2.44	-	-	-
AT1G22980	AT1G22980	-	-	-	-	-	0.49	-	-	-	-	-	0.28
AT1G22990	AT1G22990	-	-	2.09	-	-	4.97	-	-	-	-	-	4.56
AT1G23000	AT1G23000	-	0.14	-	-	-	-	0.38	0.15	-	-	-	-
AT1G23010	LPR1	-	-	-	-	-	3.32	2.29	-	-	-	0.49	2.67
AT1G23020	FRO3	-	-	-	-	0.49	2.43	0.33	-	0.06	-	0.12	-
AT1G23030	AT1G23030	-	-	-	-	-	-	0.41	0.33	-	-	-	-
AT1G23040	AT1G23040	-	-	-	-	-	-	-	-	2.47	-	0.5	-
AT1G23060	AT1G23060	-	0.4	0.44	-	-	-	-	0.06	-	-	3.3	0.29
AT1G23070	AT1G23070	-	-	-	-	-	-	-	-	6.21	0.24	-	-
AT1G23080	PIN7	-	-	0.21	-	-	-	0.33	-	0.04	0.36	0.16	-
AT1G23090	AST91	-	2.33	-	-	-	-	-	0.21	-	-	0.1	-
AT1G23100	AT1G23100	-	-	-	-	-	-	6.18	8.72	4.87	2.13	-	2.52
AT1G23120	AT1G23120	-	-	-	-	-	-	0.14	-	-	0.35	-	0.21
AT1G23140	AT1G23140	-	-	-	-	-	-	-	-	2.53	-	2.36	3.22
AT1G23147	RALFL3	-	-	-	-	-	0.28	-	-	-	-	-	0.31
AT1G23150	AT1G23150	-	-	-	-	0.49	-	0.44	-	-	-	-	-
AT1G23190	AT1G23190	-	-	-	-	-	-	-	3.03	-	-	-	-
AT1G23200	AT1G23200	-	2.93	-	-	-	-	4.2	-	-	-	-	-
AT1G23205	AT1G23205	0.41	-	-	-	2.49	0.36	0.48	-	-	2.58	-	-
AT1G23230	AT1G23230	-	-	-	-	-	-	-	2.37	-	-	-	-
AT1G23240	AT1G23240	-	-	-	-	-	-	-	-	-	-	0.27	-
AT1G23280	AT1G23280	-	-	-	-	-	-	4.12	2.86	-	-	-	-
AT1G23290	RPL27AB	-	-	-	-	-	-	2.8	-	2.39	-	-	-
AT1G23310	GGT1 (NC_003070 8268403..8271933)	-	-	-	-	-	-	-	-	-	-	0.32	-
AT1G23330	AT1G23330	-	-	-	-	-	-	4.15	-	-	-	-	-
AT1G23340	AT1G23340	-	-	-	-	-	-	0.49	-	-	-	-	-
AT1G23360	MENG	-	-	-	-	-	-	-	0.49	0.41	-	-	-
AT1G23380	KNAT6	-	-	-	-	-	2.12	-	-	-	-	-	2.14
AT1G23390	AT1G23390	0.06	-	0.23	-	0.21	-	0.05	0.08	0.33	-	0.14	-
AT1G23400	CAF2	-	-	-	-	-	-	0.4	0.36	0.16	0.37	0.36	-
AT1G23410	AT1G23410	-	-	-	-	-	0.42	4.24	-	-	-	-	-
AT1G23420	INO	-	-	-	-	0.43	0.22	-	-	-	-	-	0.17
AT1G23450	AT1G23450	-	-	-	-	-	-	-	0.11	-	-	-	-
AT1G23465	AT1G23465	-	-	-	-	-	-	-	0.11	-	-	-	-
AT1G23480	CSLA03	-	-	-	-	-	-	0.08	0.11	0.1	0.37	0.32	-
AT1G23510	AT1G23510	-	-	-	-	-	-	-	-	-	0.3	0.22	-
AT1G23520	AT1G23520	-	-	-	-	-	3.11	-	-	-	-	0.18	-
AT1G23540	IGI1	-	-	-	-	-	-	-	-	-	-	2.94	-
AT1G23550	SRO2	2.36	-	2.86	-	-	-	2.48	-	9.79	-	3.77	-
AT1G23560	AT1G23560	-	-	-	-	-	-	-	-	-	-	2.97	-
AT1G23570	AT1G23570	-	-	-	-	-	2.88	-	-	-	-	-	3.18
AT1G23580	AT1G23580	-	-	-	-	0.26	-	-	-	-	-	0.23	-
AT1G23620	AT1G23620	-	-	-	-	-	2.75	-	-	-	-	-	4.53
AT1G23660	AT1G23660	-	-	-	-	0.28	-	-	-	-	-	0.05	-
AT1G23670	AT1G23670	-	-	-	-	0.28	-	-	-	-	-	-	-
AT1G23700	AT1G23700	-	-	-	-	-	-	-	-	-	-	5.42	-
AT1G23710	AT1G23710	-	-	-	-	-	2.2	-	0.39	-	-	-	-
AT1G23720	AT1G23720	-	-	-	-	-	-	-	-	-	0.37	-	-
AT1G23730	BCA3	-	-	0.42	-	-	-	0.32	0.28	-	-	-	0.36
AT1G23740	AT1G23740	-	-	2.08	-	-	-	-	-	-	-	0.45	-
AT1G23750	AT1G23750	-	-	-	-	-	-	-	-	-	-	0.49	-
AT1G23760	JP630	-	-	-	-	-	-	-	-	-	-	7.05	-
AT1G23770	AT1G23770	-	-	-	-	-	-	-	-	-	-	2.32	-
AT1G23790	AT1G23790	-	-	-	-	-	-	0.46	-	-	-	2.16	0.49
AT1G23800	ALDH2B7	-	2.78	-	-	-	5.95	2.21	5.96	5.6	-	5.97	9.69
AT1G23810	AT1G23810	-	-	-	-	-	-	-	-	-	-	7.37	-
AT1G23840	AT1G23840	-	4.67	2.28	-	-	-	7.8	-	0.4	-	-	-
AT1G23850	AT1G23850	-	-	-	-	-	-	-	0.12	0.23	0.31	-	-
AT1G23860	RSZP21	-	0.43	-	-	-	-	-	-	-	-	-	0.38
AT1G23870	TPS9	-	-	-	-	-	-	0.12	0.11	0.37	0.47	-	0.39
AT1G23880	AT1G23880	-	-	-	-	-	-	-	2.16	-	-	-	-
AT1G23890	AT1G23890	-	-	-	-	-	-	-	-	0.38	-	-	-
AT1G23935	AT1G23935	-	-	-	-	-	-	0.21	-	-	-	0.43	-
AT1G23940	AT1G23940	-	-	-	-	-	-	0.37	-	-	-	-	-
AT1G23950	AT1G23950	-	-	-	-	-	-	-	-	-	-	-	0.49
AT1G23960	AT1G23960	-	-	-	-	-	-	0.39	0.41	-	-	-	-
AT1G23970	AT1G23970	-	-	-	-	-	-	0.35	-	-	-	-	0.48
AT1G23980	AT1G23980	0.46	-	0.42	-	-	-	-	-	-	-	-	-
AT1G24020	MLP423	-	2.03	3.82	-	-	0.26	-	3.03	3.32	-	0.46	0.15
AT1G24030	AT1G24030	-	-	-	-	-	-	-	-	-	-	-	2.52
AT1G24040	AT1G24040	-	-	-	-	-	-	-	-	0.36	-	-	-
AT1G24060	AT1G24060	-	-	-	-	-	2.41	-	-	-	-	-	-
AT1G24070	CSLA10	-	-	-	-	-	0.14	-	-	-	-	-	0.14
AT1G24090	AT1G24090	-	-	-	-	-	-	13.63	8.02	-	-	2.85	3.38
AT1G24095	AT1G24095	-	-	-	-	-	-	2.99	-	-	-	-	-
AT1G24100	UGT74B1	0.21	0.44	0.31	0.46	-	-	-	-	0.44	-	0.48	-
AT1G24110	AT1G24110	-	-	-	-	-	-	-	-	-	2.13	-	-
AT1G24130	AT1G24130	-	-	-	-	-	0.25	-	-	-	-	-	0.28
AT1G24140	AT1G24140	-	-	-	-	-	-	7.45	-	2.67	-	-	-
AT1G24145	AT1G24145	-	-	2.61	-	-	-	-	-	3.16	-	-	-
AT1G24147	AT1G24147	-	-	-	-	-	-	-	-	0.18	-	-	-
AT1G24148	AT1G24148	-	-	-	0.36	-	-	0.01	0.01	0.29	0.22	0.28	-
AT1G24160	AT1G24160	-	-	-	-	-	-	-	-	0.38	-	0.42	-
AT1G24170	LGT9	-	-	2.83	-	-	-	-	2.07	3.17	-	-	-
AT1G24180	IAR4	-	-	-	-	-	-	-	-	2.33	-	-	-
AT1G24210	AT1G24210	-	0.39	-	-	-	0.47	-	-	-	-	-	-
AT1G24212	AT1G24212	-	-	-	-	-	0.09	-	-	-	-	-	0.09
AT1G24230	AT1G24230	-	-	-	-	-	-	-	-	-	-	4.77	-
AT1G24250	AT1G24250	-	-	-	-	-	-	-	-	-	-	7.94	-
AT1G24260	SEP3	-	-	-	-	-	-	0.32	-	-	-	-	2.79
AT1G24265	AT1G24265	-	-	-	-	-	-	3.6	-	-	-	-	-
AT1G24267	AT1G24267	-	-	-	-	-	-	2.19	2.78	2.1	-	-	-
AT1G24280	G6PD3	-	-	-	-	-	2.5	-	-	-	-	-	-
AT1G24300	AT1G24300	-	-	-	-	-	-	-	2.33	-	-	-	-
AT1G24310	AT1G24310	-	-	-	-	-	-	4.63	5.54	3.04	-	-	-
AT1G24320	AT1G24320	-	-	-	-	2.29	-	-	-	-	-	-	-
AT1G24330	AT1G24330	-	-	-	-	-	0.31	0.18	-	-	-	0.44	0.3
AT1G24340	EMB2421	-	-	-	-	-	-	-	0.43	-	-	-	-
AT1G24400	LHT2	-	-	-	-	-	-	-	-	0.42	-	-	-
AT1G24440	AT1G24440	-	0.49	-	-	0.45	-	0.45	-	-	-	-	0.42
AT1G24450	NFD2	-	-	-	-	-	-	-	-	0.15	-	0.43	-
AT1G24470	KCR2	2.56	-	-	-	-	2.63	6.58	-	7.96	-	-	-
AT1G24480	AT1G24480	-	-	-	-	-	-	-	-	-	-	3.64	-
AT1G24490	ALB4	-	-	-	-	-	-	-	3.44	-	-	-	-
AT1G24510	AT1G24510	-	-	-	-	-	-	3.55	3.23	2.2	-	-	-
AT1G24520	BCP1	-	-	-	-	-	-	-	-	-	2.26	-	-
AT1G24530	AT1G24530	6.53	9.09	2.47	2.04	-	2.62	2.15	2.27	9.7	2.34	-	-
AT1G24540	CYP86C1	-	-	-	-	-	0.39	-	-	-	-	3.25	0.39
AT1G24575	AT1G24575	-	-	-	-	-	-	-	0.34	4.19	2.22	-	-
AT1G24580	AT1G24580	2.75	-	3.74	-	-	5	50.59	-	47.88	20.91	3.82	3.71
AT1G24706	THO2	-	-	-	-	-	-	-	2.06	-	-	-	-
AT1G24735	AT1G24735	-	-	-	-	-	2.44	-	-	5.9	-	-	2.73
AT1G24880	AT1G24880	0.46	0.37	0.38	-	0.44	-	0.21	0.27	0.35	-	0.47	-
AT1G25054	AT1G25054	0.48	0.23	0.25	0.42	0.31	-	0.21	0.13	0.25	0.47	0.28	-
AT1G25211	AT1G25211	-	-	-	-	-	-	3.09	-	-	2.03	2.09	-
AT1G25220	ASB1	-	0.47	-	-	-	-	-	0.35	0.26	-	-	-
AT1G25230	AT1G25230	0.49	0.44	-	-	-	-	0.04	0.04	0.3	0.34	0.27	-
AT1G25250	IDD16	-	-	2.78	-	-	-	2.01	4.23	11.31	2.34	-	-
AT1G25260	AT1G25260	-	-	-	-	-	-	6.03	2.88	3.45	-	-	-
AT1G25270	AT1G25270	-	-	-	-	-	4.94	-	-	-	-	-	5.49
AT1G25275	AT1G25275	0.44	0.4	-	0.38	0.3	-	0.11	0.09	0.21	0.18	0.11	-
AT1G25280	TLP10	-	-	-	-	-	-	-	-	2.52	-	-	-
AT1G25290	RBL10	-	-	-	-	-	-	0.49	0.46	0.32	-	-	-
AT1G25320	AT1G25320	2.58	2.17	-	-	-	-	-	-	0.18	-	-	-
AT1G25340	MYB116	-	-	-	0.29	-	-	-	-	-	0.47	-	-
AT1G25350	OVA9	-	-	-	-	-	-	2.45	2.2	-	-	-	-
AT1G25360	AT1G25360	-	-	-	-	-	-	-	6.56	-	-	-	-
AT1G25370	AT1G25370	-	-	2.89	-	-	-	2.86	-	3.23	-	-	-
AT1G25375	AT1G25375	-	-	-	-	-	-	-	-	0.03	-	-	-
AT1G25390	AT1G25390	-	-	-	-	-	-	-	-	-	-	0.45	-
AT1G25400	AT1G25400	-	-	-	-	-	0.44	0.44	0.23	-	0.21	0.26	-
AT1G25410	IPT6	-	-	-	-	-	3.43	-	-	-	-	-	-
AT1G25422	AT1G25422	2.15	-	-	-	-	22.28	3.49	-	-	-	-	4.1
AT1G25425	CLE43	-	-	-	-	-	2.76	2.39	-	3.7	-	-	-
AT1G25440	AT1G25440	0.42	0.29	0.33	0.42	0.22	0.25	0.39	0.36	0.28	0.28	0.18	0.25
AT1G25450	KCS5	-	-	-	-	-	-	-	-	8.79	-	-	-
AT1G25460	AT1G25460	-	-	-	-	-	-	-	-	-	-	-	0.4
AT1G25480	AT1G25480	-	-	-	-	-	-	0.32	0.35	-	-	-	-
AT1G25510	AT1G25510	2.38	-	-	-	-	-	-	-	-	-	3.11	-
AT1G25520	AT1G25520	-	-	-	-	-	-	2.19	-	-	-	-	-
AT1G25530	AT1G25530	-	-	-	-	-	-	3.83	2.01	-	-	-	-
AT1G25550	AT1G25550	-	-	-	-	-	2.39	-	-	-	-	-	-
AT1G25560	TEM1	3.2	2.48	-	-	0.37	2.51	-	0.27	-	-	-	-
AT1G25570	AT1G25570	-	-	-	-	-	-	-	-	0.33	-	-	-
AT1G26120	ICME-LIKE1	-	-	-	-	-	-	-	-	-	-	2.01	-
AT1G26130	AT1G26130	-	-	-	-	-	-	0.48	-	0.49	-	-	-
AT1G26150	PERK10	-	-	-	-	-	-	0.19	-	0.13	0.31	0.22	-
AT1G26200	AT1G26200	-	-	-	-	-	-	-	-	0.12	-	-	-
AT1G26208	AT1G26208	-	-	-	-	-	-	0.18	-	-	0.35	-	-
AT1G26210	SOFL1	-	-	-	-	-	-	0.33	-	-	-	-	-
AT1G26218	AT1G26218	-	-	-	-	-	-	0.38	-	-	-	-	-
AT1G26260	CIB5	-	-	-	-	-	-	-	-	0.45	2.06	-	-
AT1G26270	AT1G26270	-	3.21	-	-	-	-	-	2.55	2.44	-	-	-
AT1G26310	CAL	-	-	-	-	2.64	-	-	-	-	-	-	-
AT1G26340	CB5-A	-	-	-	-	-	-	2.36	-	2.94	-	2.45	-
AT1G26370	AT1G26370	-	-	-	-	-	-	2.61	2.08	-	-	-	-
AT1G26380	AT1G26380	-	-	-	0.44	-	-	-	-	-	0.25	-	-
AT1G26420	AT1G26420	-	-	6.43	-	-	-	-	-	12.53	0.38	-	-
AT1G26440	UPS5	-	-	-	-	0.47	-	0.26	0.21	-	-	-	-
AT1G26450	AT1G26450	-	-	-	-	-	-	-	2.97	3.56	-	0.48	-
AT1G26460	AT1G26460	-	-	-	-	-	-	-	2.04	-	-	-	-
AT1G26470	AT1G26470	-	-	-	-	-	-	2.83	-	2.77	-	-	-
AT1G26500	AT1G26500	-	3.11	-	-	-	-	3.76	44.98	2.62	-	-	-
AT1G26515	AT1G26515	-	-	-	-	-	0.45	-	-	-	-	2.66	-
AT1G26520	AT1G26520	-	-	-	-	-	-	2.63	3.02	-	-	2.11	-
AT1G26530	AT1G26530	-	-	-	-	-	-	-	4.32	-	-	4.18	3.15
AT1G26540	AT1G26540	-	-	-	-	-	-	-	-	-	-	-	0.3
AT1G26560	BGLU40	-	-	-	-	-	-	-	0.33	2.57	0.4	-	-
AT1G26570	UGD1	-	2.25	-	-	-	-	-	-	-	-	-	-
AT1G26580	AT1G26580	-	-	0.44	-	0.46	-	0.44	0.42	0.47	-	-	-
AT1G26590	AT1G26590	-	-	-	-	-	-	-	-	-	-	2.67	-
AT1G26610	AT1G26610	-	-	-	-	-	-	-	-	-	-	-	0.39
AT1G26630	FBR12	-	-	-	-	-	-	2.05	-	-	-	-	-
AT1G26640	AT1G26640	-	-	-	-	-	-	-	0.47	-	-	-	-
AT1G26650	AT1G26650	-	-	-	-	-	-	-	0.48	0.17	-	-	-
AT1G26660	AT1G26660	-	-	-	-	-	-	2.79	2.54	2.87	-	-	-
AT1G26665	AT1G26665	0.49	0.38	-	-	0.45	-	-	-	-	-	-	-
AT1G26670	VTI1B	0.46	0.4	-	-	-	-	0.37	0.18	0.46	-	-	-
AT1G26720	AT1G26720	-	-	-	-	-	-	-	-	-	-	-	0.36
AT1G26730	AT1G26730	2.58	-	-	-	-	-	0.17	-	-	-	-	-
AT1G26740	AT1G26740	-	0.47	-	-	-	-	-	-	-	-	-	-
AT1G26761	AT1G26761	-	-	-	-	-	-	-	0.24	0.24	-	0.33	-
AT1G26770	EXPA10	-	-	3.41	-	-	-	6.48	-	5.04	-	-	-
AT1G26790	AT1G26790	-	-	3.05	3.44	3.11	6.41	15.88	21.38	103.58	9.28	5.65	5.05
AT1G26796	AT1G26796	-	-	-	-	-	0.09	-	-	-	-	-	0.15
AT1G26797	AT1G26797	-	-	-	-	-	0.1	-	-	-	-	-	0.29
AT1G26798	AT1G26798	-	-	-	-	-	0.07	-	-	-	-	-	0.09
AT1G26799	AT1G26799	-	-	-	-	-	0.05	-	-	-	-	-	0.06
AT1G26800	AT1G26800	0.17	0.18	0.46	-	0.22	-	0.46	0.23	2.07	-	0.24	-
AT1G26810	GALT1	-	-	-	-	-	-	-	-	0.19	-	-	-
AT1G26820	RNS3	-	-	-	0.44	-	4.14	-	-	-	0.37	-	2.99
AT1G26840	ORC6	-	-	-	-	-	-	2.02	-	-	-	-	-
AT1G26850	AT1G26850	-	2.13	-	-	-	-	-	2.48	-	-	0.42	-
AT1G26880	AT1G26880	-	-	-	-	-	-	3.46	-	2.63	-	-	-
AT1G26900	AT1G26900	0.49	-	0.44	-	-	-	-	-	0.35	-	-	-
AT1G26910	RPL10B	-	-	-	-	-	-	3.2	3.39	-	-	-	-
AT1G26920	AT1G26920	-	-	-	-	-	-	0.46	0.2	-	2.03	-	-
AT1G26930	AT1G26930	-	-	-	-	0.46	-	0.42	0.36	-	-	0.26	0.26
AT1G26940	AT1G26940	-	-	-	-	-	-	-	-	0.39	-	-	-
AT1G26945	KDR	-	4.18	-	-	-	-	0.42	-	0.27	-	-	-
AT1G26960	AtHB23	2.61	-	-	0.48	0.43	-	-	0.06	0.06	-	-	-
AT1G27020	AT1G27020	-	-	-	0.15	-	-	-	0.17	-	0.15	-	-
AT1G27030	AT1G27030	-	-	-	-	-	-	-	0.4	-	0.42	-	-
AT1G27040	AT1G27040	-	-	-	-	-	2.21	-	-	-	0.39	-	-
AT1G27050	HB54	-	-	-	-	-	-	2.96	2.77	3.01	-	-	-
AT1G27060	AT1G27060	-	-	-	-	-	-	3.51	-	-	-	-	-
AT1G27080	NRT1.6	-	-	-	-	-	-	-	-	-	-	3.02	0.33
AT1G27090	AT1G27090	-	-	-	-	-	-	-	-	0.24	-	-	-
AT1G27100	AT1G27100	-	-	-	-	-	-	0.39	0.19	-	-	-	-
AT1G27110	AT1G27110	-	-	-	-	-	-	0.22	0.14	-	-	-	-
AT1G27120	AT1G27120	2.37	-	-	-	-	-	-	-	0.26	-	2.08	-
AT1G27130	GSTU13	-	-	-	-	-	-	0.5	-	0.33	-	2.07	-
AT1G27150	AT1G27150	-	-	-	-	-	-	-	-	0.47	-	-	-
AT1G27190	AT1G27190	-	-	-	-	-	-	0.5	-	0.2	-	0.18	-
AT1G27200	AT1G27200	5.13	4.07	5.68	3.72	2.96	-	8.41	6.23	6.8	2.04	-	-
AT1G27210	AT1G27210	0.3	-	0.27	0.4	0.37	-	0.11	0.38	0.14	-	-	-
AT1G27220	AT1G27220	-	-	-	-	-	0.1	-	-	-	-	-	0.07
AT1G27250	AT1G27250	-	-	-	-	-	0.12	-	-	-	-	4.23	0.07
AT1G27260	AT1G27260	-	-	-	-	-	-	-	-	-	-	5.21	-
AT1G27270	AT1G27270	-	-	-	-	-	-	-	-	-	-	7.03	-
AT1G27280	AT1G27280	-	-	-	-	-	-	-	-	-	-	11.11	-
AT1G27285	AT1G27285	-	-	-	-	-	-	0.42	-	-	-	-	-
AT1G27290	AT1G27290	0.32	0.46	-	-	0.3	-	0.24	0.24	0.43	-	0.43	-
AT1G27300	AT1G27300	-	0.49	-	0.49	-	-	-	-	-	-	-	-
AT1G27320	HK3	-	-	-	-	-	-	-	-	-	0.49	0.49	-
AT1G27330	AT1G27330	-	-	-	-	-	-	-	-	2.43	-	-	-
AT1G27360	SPL11	-	-	-	-	-	-	-	-	3.12	-	-	-
AT1G27370	SPL10	-	-	-	-	-	-	-	-	7.59	-	-	-
AT1G27380	RIC2	-	-	-	-	-	-	-	-	-	-	-	0.31
AT1G27385	AT1G27385	-	-	-	-	-	-	-	-	0.38	-	-	-
AT1G27390	TOM20-2	-	-	-	-	-	-	2.26	2.31	-	-	-	-
AT1G27400	AT1G27400	-	-	-	-	-	-	3.33	2.87	-	-	-	-
AT1G27410	AT1G27410	-	-	0.4	-	-	-	-	-	0.26	-	-	-
AT1G27420	AT1G27420	0.33	0.36	0.25	0.31	0.32	-	0.37	-	0.23	0.33	0.3	-
AT1G27430	AT1G27430	-	-	-	-	-	-	-	2.03	-	-	-	-
AT1G27440	GUT2	-	-	-	-	-	-	-	2.35	-	-	-	-
AT1G27460	NPGR1	2.06	-	0.48	-	-	-	-	-	0.15	-	-	-
AT1G27461	AT1G27461	-	-	-	-	-	28.56	-	-	-	-	-	12.41
AT1G27470	AT1G27470	-	-	-	-	-	-	7.21	6.1	5.61	-	-	2.26
AT1G27480	AT1G27480	-	-	-	-	-	-	0.47	-	0.5	-	0.29	-
AT1G27520	AT1G27520	-	-	-	-	-	-	-	-	0.43	-	-	-
AT1G27540	AT1G27540	-	-	-	-	-	-	-	0.41	0.31	-	-	-
AT1G27630	CYCT1;3	-	-	-	-	-	-	-	-	2.22	-	-	-
AT1G27660	AT1G27660	-	-	-	-	-	2.45	-	-	-	-	-	2.89
AT1G27670	AT1G27670	-	-	-	-	-	-	-	0.27	0.13	-	-	-
AT1G27680	APL2	-	-	-	-	-	-	2.28	3.53	-	-	2	-
AT1G27690	AT1G27690	-	-	-	-	-	-	-	-	0.34	-	-	-
AT1G27695	AT1G27695	-	-	-	-	-	-	0.45	-	0.36	0.33	-	-
AT1G27700	AT1G27700	-	-	-	-	-	-	-	-	-	-	2.12	-
AT1G27710	AT1G27710	-	-	-	-	-	-	-	-	-	-	6.94	0.15
AT1G27730	STZ	2.23	-	2.79	-	-	5.55	0.34	0.12	3.62	-	-	3.16
AT1G27750	AT1G27750	-	-	-	-	-	-	-	-	-	-	0.47	-
AT1G27760	SAT32	2.5	2.85	3.93	3.03	2.59	-	6.77	8.15	16.51	3.39	2.87	2.8
AT1G27770	ACA1 (NC_003070 9671637..9676157)	-	-	2	-	-	-	0.34	-	-	-	-	-
AT1G27900	AT1G27900	-	-	-	-	-	-	-	2.57	-	-	-	-
AT1G27910	PUB45	5.48	4.45	2.92	3.29	2.92	-	-	3.22	4.94	-	-	-
AT1G27920	MAP65-8	-	-	-	-	-	-	-	-	2.08	-	-	-
AT1G27921	AT1G27921	-	-	-	-	-	-	-	-	-	0.48	0.41	-
AT1G27930	AT1G27930	2.64	3.42	2.28	2.14	3.49	-	-	2.26	2.37	-	-	-
AT1G27940	PGP13	-	-	-	-	2.76	-	21.48	-	6.54	-	2.15	-
AT1G27950	LTPG1	-	-	-	-	2.11	-	2.59	4.75	10.31	2.2	0.49	3.03
AT1G27990	AT1G27990	-	-	-	-	-	5.83	-	-	-	-	-	5.81
AT1G28010	PGP14	-	-	-	-	-	-	-	-	6.22	-	-	-
AT1G28050	AT1G28050	3.95	3	2.46	-	-	2.81	-	-	-	0.35	-	-
AT1G28060	AT1G28060	-	-	-	-	-	-	-	2.65	-	-	-	-
AT1G28070	AT1G28070	-	-	-	-	-	-	-	0.22	0.3	-	-	-
AT1G28100	AT1G28100	-	-	-	-	-	-	-	-	0.16	-	-	0.44
AT1G28110	SCPL45	-	-	-	-	-	-	-	0.38	0.07	-	0.35	-
AT1G28120	AT1G28120	-	-	-	-	-	-	-	-	-	-	2.53	-
AT1G28130	GH3.17	2.5	-	-	-	-	-	-	-	-	-	-	-
AT1G28135	AT1G28135	-	-	-	-	-	-	-	-	5.36	2.85	2.31	-
AT1G28170	SOT7	-	-	-	-	-	0.17	-	-	-	-	-	0.43
AT1G28210	ATJ1	-	0.34	-	-	-	-	3.24	2.18	6.2	-	-	-
AT1G28230	PUP1	-	-	-	-	-	0.42	-	0.25	-	0.31	0.21	3.23
AT1G28260	AT1G28260	-	-	-	0.49	-	-	-	-	-	-	-	-
AT1G28270	RALFL4	-	-	-	-	-	-	-	-	-	-	-	0.37
AT1G28290	AGP31	-	-	2.71	-	-	-	-	-	4.25	-	0.25	-
AT1G28300	LEC2	-	-	-	-	-	-	0.14	-	-	-	-	-
AT1G28305	AT1G28305	-	-	-	-	-	-	-	-	-	2.64	-	-
AT1G28306	AT1G28306	-	-	-	-	-	-	-	-	-	2.38	-	-
AT1G28310	AT1G28310	-	-	-	-	-	-	-	-	2.21	-	-	-
AT1G28330	DYL1	0.32	0.19	-	0.36	0.14	0.47	0.09	0.06	0.21	0.22	0.12	0.17
AT1G28350	AT1G28350	-	-	-	-	-	-	2.46	4.84	-	-	-	-
AT1G28360	ERF12	-	0.34	-	-	-	-	-	-	15.37	-	-	-
AT1G28370	ERF11	0.28	0.3	2.7	-	-	-	0.2	-	8.02	-	-	0.36
AT1G28375	AT1G28375	-	-	-	-	-	-	-	-	-	-	2.2	-
AT1G28380	NSL1	-	-	-	-	-	-	0.43	0.39	-	-	-	-
AT1G28390	AT1G28390	-	-	-	-	-	3.71	-	-	-	-	-	2.04
AT1G28395	AT1G28395	-	-	-	-	-	-	3.59	-	6.9	-	-	-
AT1G28400	AT1G28400	-	-	-	-	-	-	-	-	0.16	-	0.12	2.52
AT1G28430	CYP705A24	-	-	-	-	0.39	2.22	-	-	-	-	-	-
AT1G28440	HSL1 (NC_003070 9996823..10000447)	-	-	-	-	-	2.22	-	-	0.28	-	-	-
AT1G28470	NAC010	-	-	-	-	-	8.72	-	-	-	-	4.48	8.83
AT1G28480	GRX480	0.25	0.19	-	-	-	-	-	0.04	-	-	-	-
AT1G28500	AT1G28500	-	-	-	-	-	-	-	-	-	-	2.45	-
AT1G28510	AT1G28510	-	-	-	-	-	-	-	2.95	2.99	-	-	-
AT1G28520	VOZ1	-	-	-	-	-	-	2	-	3.94	-	-	-
AT1G28560	SRD2	-	-	-	-	-	-	-	2.81	-	-	-	-
AT1G28570	AT1G28570	-	-	-	-	-	0.5	-	-	-	-	-	0.45
AT1G28580	AT1G28580	0.45	-	-	-	-	-	0.34	-	0.36	0.46	0.37	0.47
AT1G28600	AT1G28600	-	-	-	-	-	-	2.12	3.03	2.28	-	-	-
AT1G28610	AT1G28610	-	-	-	-	-	-	-	3.64	-	-	-	-
AT1G28620	AT1G28620	0.47	-	0.27	-	-	-	0.37	-	-	-	-	-
AT1G28630	AT1G28630	-	-	-	-	-	0.3	-	-	-	-	-	0.29
AT1G28640	AT1G28640	-	-	-	-	-	3.14	-	-	-	-	-	2.65
AT1G28660	AT1G28660	0.37	-	0.22	-	-	-	0.06	0.2	-	-	-	-
AT1G28670	ARAB-1	0.46	-	-	-	-	0.49	0.09	0.17	0.15	-	0.2	0.41
AT1G28690	AT1G28690	-	-	-	-	-	-	2.51	-	-	-	-	-
AT1G28710	AT1G28710	-	0.17	-	-	-	-	-	0.32	-	0.49	-	-
AT1G28760	AT1G28760	-	-	-	-	-	-	-	2.93	-	-	-	-
AT1G28815	AT1G28815	-	-	-	-	-	-	-	-	-	-	2.89	-
AT1G28960	NUDX15	-	-	-	-	-	-	2.19	-	-	-	-	-
AT1G29000	AT1G29000	-	-	-	-	-	-	-	-	-	-	-	3.94
AT1G29030	AT1G29030	-	-	-	-	-	-	5.48	5.59	3.23	-	-	-
AT1G29040	AT1G29040	-	-	-	-	-	-	-	-	0.39	-	-	-
AT1G29050	TBL38	-	-	-	-	-	0.37	2.77	-	-	-	-	0.4
AT1G29060	AT1G29060	-	-	-	-	-	-	-	-	2.1	-	-	-
AT1G29070	AT1G29070	-	-	-	-	-	-	-	-	0.41	-	-	-
AT1G29110	AT1G29110	-	-	-	-	-	-	0.23	-	-	-	-	-
AT1G29140	AT1G29140	-	-	-	-	-	-	0.12	-	-	2.68	-	-
AT1G29160	AT1G29160	0.36	-	-	-	-	-	-	-	-	-	-	-
AT1G29170	WAVE2	-	-	-	-	-	-	3.15	5.13	2.06	-	-	-
AT1G29195	AT1G29195	-	-	-	0.36	-	-	-	-	-	-	3.09	-
AT1G29250	AT1G29250	-	-	-	-	-	-	4.05	2.01	3.03	-	2.22	-
AT1G29260	PEX7	0.31	-	-	-	0.48	-	-	0.38	0.29	-	-	-
AT1G29270	AT1G29270	-	0.26	-	-	-	-	-	0.06	-	-	2.56	-
AT1G29280	WRKY65	-	2.46	-	-	-	-	-	-	2.99	-	4.63	-
AT1G29300	UNE1	-	-	-	-	-	2.46	-	-	2.8	-	-	2.67
AT1G29320	AT1G29320	-	-	-	-	-	-	7.03	6.86	6.13	-	2.5	2.71
AT1G29330	ERD2 (NC_003070 10258247..10261112)	-	-	-	-	-	-	5	-	-	-	-	-
AT1G29357	AT1G29357	-	0.22	0.31	-	0.41	-	-	-	0.32	-	0.38	-
AT1G29370	AT1G29370	-	-	-	-	-	-	-	3.51	-	-	-	-
AT1G29380	AT1G29380	-	-	-	-	-	-	-	2.3	4.08	-	2.26	-
AT1G29395	COR413IM1	-	-	-	2.1	-	-	4.04	5.46	4.11	3.34	3.44	-
AT1G29410	PAI3	-	-	-	-	-	-	-	-	0.27	-	-	-
AT1G29418	AT1G29418	-	0.4	-	-	-	-	5.48	-	-	-	-	2.37
AT1G29430	AT1G29430	-	5.8	0.16	-	-	-	0.45	-	0.27	2.19	-	-
AT1G29440	AT1G29440	-	4.44	0.1	-	-	-	0.36	-	0.21	-	-	-
AT1G29450	AT1G29450	-	2.96	0.14	-	-	-	0.29	0.49	-	-	-	0.37
AT1G29460	AT1G29460	-	3.3	0.1	-	-	0.22	0.13	0.4	0.07	-	-	0.35
AT1G29465	AT1G29465	-	0.46	0.43	-	0.42	-	-	0.34	0.29	-	-	-
AT1G29470	AT1G29470	-	2.77	-	-	2.6	-	-	2.31	0.39	0.38	-	-
AT1G29475	AT1G29475	-	-	-	-	-	-	-	-	-	-	0.32	-
AT1G29500	AT1G29500	-	2.21	0.14	-	-	0.22	0.29	0.24	-	-	-	0.36
AT1G29510	SAUR68	-	2.44	0.29	-	-	-	0.45	-	0.14	-	-	-
AT1G29530	AT1G29530	-	0.49	-	-	-	-	-	0.2	0.25	-	-	-
AT1G29560	AT1G29560	-	-	-	-	-	-	-	0.3	0.23	-	-	0.41
AT1G29570	AT1G29570	-	-	-	-	-	-	-	-	-	-	5.1	-
AT1G29590	eIF4E3	-	-	-	-	-	-	-	-	0.31	-	4.56	-
AT1G29600	AT1G29600	-	-	-	-	-	-	0.36	-	0.21	-	-	-
AT1G29640	AT1G29640	-	0.27	-	-	2.02	-	4.37	-	15.11	3.05	4.03	-
AT1G29660	AT1G29660	-	-	-	2.07	-	0.09	-	-	0.23	-	-	0.08
AT1G29670	AT1G29670	2.34	-	2.07	2.23	2.77	-	-	-	-	-	-	0.48
AT1G29680	AT1G29680	-	-	-	-	-	24.24	-	-	-	-	-	31.98
AT1G29710	AT1G29710	-	-	-	-	-	-	-	-	2.33	-	-	-
AT1G29720	AT1G29720	3.14	-	-	-	-	-	0.42	-	-	-	0.25	-
AT1G29730	AT1G29730	-	-	-	-	-	-	-	-	-	2.07	-	-
AT1G29740	AT1G29740	-	-	-	-	-	-	-	-	0.08	-	-	-
AT1G29750	RKF1	-	-	-	-	-	-	-	-	0.37	-	0.49	-
AT1G29780	AT1G29780	-	-	-	-	-	-	-	-	0.11	-	0.27	-
AT1G29785	AT1G29785	-	-	-	-	-	-	-	-	0.3	-	-	-
AT1G29790	AT1G29790	-	-	-	-	-	-	-	-	0.3	-	0.39	-
AT1G29830	AT1G29830	-	-	-	-	-	2.17	-	-	-	-	-	-
AT1G29840	AT1G29840	-	-	-	-	-	-	-	-	0.08	-	-	-
AT1G29880	AT1G29880	-	-	-	-	-	-	-	2.85	-	-	-	-
AT1G29890	AT1G29890	-	-	-	-	-	-	-	2.85	2.33	-	-	-
AT1G29900	CARB	-	-	-	-	-	-	-	3.44	-	-	-	-
AT1G29910	CAB3	-	-	-	-	-	-	-	0.47	0.26	-	-	-
AT1G29920	CAB2	2.76	2.32	-	2.64	2.53	-	2.85	-	-	-	2.65	2.82
AT1G29930	CAB1	-	-	-	-	-	-	-	0.49	-	-	-	-
AT1G29940	NRPA2	-	-	-	-	-	-	4.89	5.6	4.86	-	-	-
AT1G29950	AT1G29950	-	-	-	-	-	-	-	-	0.27	0.46	-	-
AT1G29960	AT1G29960	-	0.35	-	-	-	-	-	0.21	0.22	-	-	-
AT1G29965	AT1G29965	-	-	-	-	-	-	2.88	6.4	-	-	-	-
AT1G29970	RPL18AA	-	-	-	-	0.48	-	-	0.47	-	-	-	-
AT1G29980	AT1G29980	-	-	-	-	-	-	-	-	-	-	0.31	-
AT1G30000	MNS3	-	-	-	-	-	-	-	-	0.37	-	-	-
AT1G30010	AT1G30010	-	-	-	-	-	-	-	-	0.37	-	-	-
AT1G30040	GA2OX2	-	-	-	-	-	-	0.07	0.31	-	-	0.3	-
AT1G30070	AT1G30070	-	-	-	-	-	-	6.64	-	2.52	-	2.38	-
AT1G30100	NCED5	5.68	-	-	2.22	3.24	-	-	-	-	-	3.6	-
AT1G30110	NUDX25	-	0.33	-	-	-	-	-	0.22	0.32	-	-	-
AT1G30130	AT1G30130	-	-	-	-	-	-	-	-	0.46	-	0.3	-
AT1G30135	JAZ8	0.14	0.05	-	0.3	-	-	0.03	0.01	-	0.17	-	0.43
AT1G30170	AT1G30170	-	-	-	-	-	-	-	-	-	-	0.45	-
AT1G30180	AT1G30180	-	-	-	-	-	-	-	-	-	-	2.32	-
AT1G30190	AT1G30190	-	-	-	-	-	-	5.37	4.17	11.77	-	-	-
AT1G30200	AT1G30200	-	-	-	-	-	-	0.3	-	0.32	-	-	-
AT1G30220	INT2	-	-	2.85	0.45	-	-	-	-	6.27	-	-	-
AT1G30230	AT1G30230	-	-	-	-	-	-	2.44	-	-	-	-	-
AT1G30240	AT1G30240	-	-	-	-	-	-	5.74	10.53	2.56	-	-	2
AT1G30250	AT1G30250	0.05	-	0.5	-	-	-	-	-	-	-	-	-
AT1G30260	AT1G30260	0.17	0.34	-	-	-	-	-	0.1	-	0.5	-	-
AT1G30270	CIPK23	-	-	-	-	-	-	-	0.43	-	-	-	-
AT1G30280	AT1G30280	17.85	6.62	6.81	2.43	-	-	-	2.17	4.46	-	3.03	-
AT1G30290	AT1G30290	-	2.2	-	-	-	-	-	2.71	-	-	-	-
AT1G30320	AT1G30320	0.36	-	-	-	-	-	-	-	2.45	-	-	-
AT1G30330	ARF6	3.17	2.52	2.38	-	-	2.01	-	-	-	-	-	-
AT1G30360	ERD4	2.14	2.35	4.72	3.48	2.3	-	-	2.85	2.8	-	0.4	-
AT1G30370	AT1G30370	-	-	-	-	-	-	-	-	-	-	3.49	-
AT1G30380	PSAK	-	-	-	-	-	-	0.43	0.15	0.12	0.4	0.31	-
AT1G30400	MRP1	-	-	-	-	-	-	2.16	2.13	-	-	0.38	-
AT1G30410	MRP13	-	-	-	-	-	-	2.47	2.49	2.14	-	-	-
AT1G30420	MRP12	-	-	-	-	-	-	0.28	0.27	0.12	0.41	0.26	0.25
AT1G30440	AT1G30440	-	-	-	-	-	-	0.5	-	-	-	-	-
AT1G30450	CCC1	-	-	-	-	-	-	-	-	0.5	-	-	-
AT1G30475	AT1G30475	-	-	-	-	-	-	-	-	2.91	-	2.07	-
AT1G30490	PHV	2.2	-	-	-	-	-	-	-	-	-	-	-
AT1G30500	NF-YA7	0.47	-	-	-	-	-	-	-	-	-	-	-
AT1G30510	RFNR2	-	-	-	-	-	-	0.4	-	0.45	-	-	-
AT1G30515	AT1G30515	-	-	-	-	-	2.03	-	-	-	-	-	3.66
AT1G30520	AAE14	-	0.45	0.48	-	-	-	0.11	0.11	0.13	-	0.46	0.2
AT1G30530	UGT78D1	0.46	-	-	-	-	-	2.75	-	-	-	-	-
AT1G30540	AT1G30540	-	-	-	-	-	-	-	0.38	-	-	-	-
AT1G30550	AT1G30550	-	0.29	0.5	-	-	-	-	0.3	-	-	-	-
AT1G30570	HERK2	-	-	-	-	-	-	-	0.39	0.24	-	0.41	-
AT1G30580	AT1G30580	-	-	-	-	-	-	-	2.58	-	-	-	-
AT1G30610	EMB2279	-	-	-	-	-	-	-	-	0.25	-	-	-
AT1G30620	MUR4	2.97	3.68	4.88	-	-	-	2.43	4.67	4.52	-	2.07	-
AT1G30640	AT1G30640	-	-	-	-	-	-	-	-	2.21	-	-	-
AT1G30650	WRKY14	-	-	-	-	-	-	-	-	-	2.41	-	-
AT1G30660	AT1G30660	-	-	-	-	-	-	-	-	-	-	2.18	-
AT1G30680	AT1G30680	-	-	-	-	-	-	2.52	3.1	-	-	-	-
AT1G30690	AT1G30690	-	-	-	-	-	-	2.78	2.26	-	-	-	-
AT1G30720	AT1G30720	5.4	-	3.13	-	-	-	-	0.08	0.05	-	-	-
AT1G30730	AT1G30730	3.65	-	3.09	-	-	2.69	-	-	-	-	13.04	-
AT1G30750	AT1G30750	-	0.37	-	-	-	-	-	0.01	-	-	-	-
AT1G30755	AT1G30755	-	-	-	-	-	-	-	0.41	-	-	-	0.45
AT1G30757	AT1G30757	-	-	-	-	-	-	-	0.09	-	-	-	-
AT1G30760	AT1G30760	-	2.3	-	2.63	-	-	-	0.21	-	-	3	-
AT1G30780	AT1G30780	-	-	-	-	-	-	-	-	-	-	7.22	-
AT1G30810	AT1G30810	-	-	-	-	-	-	-	-	-	-	-	0.43
AT1G30820	AT1G30820	0.48	0.46	4.04	-	0.32	-	-	2.89	4.62	0.39	0.24	0.4
AT1G30840	PUP4	-	-	-	-	-	-	0.19	-	0.15	-	-	-
AT1G30860	AT1G30860	-	-	0.5	-	-	-	-	-	-	-	3.67	0.34
AT1G30870	AT1G30870	-	-	-	-	-	-	-	-	-	-	3.64	-
AT1G30880	AT1G30880	-	-	-	-	-	-	2.91	-	-	-	-	-
AT1G30900	VSR6	-	-	5.04	-	-	-	-	-	4.32	0.39	-	2.05
AT1G30910	AT1G30910	-	-	-	-	-	-	-	0.47	-	-	-	-
AT1G30920	AT1G30920	-	-	-	-	-	0.12	-	-	-	-	-	0.14
AT1G30930	AT1G30930	-	-	-	-	-	0.35	-	-	-	-	-	0.3
AT1G30940	AT1G30940	-	-	-	-	-	-	-	-	-	-	2.08	-
AT1G30950	UFO	-	-	-	-	-	-	-	0.14	-	-	-	-
AT1G30960	AT1G30960	-	-	-	-	-	-	8.5	10.06	13.78	-	3.11	2.27
AT1G31010	OSB4	-	-	-	-	-	-	3.05	-	-	-	2.09	-
AT1G31020	TO2	-	-	-	-	-	-	-	-	2.73	-	-	-
AT1G31040	AT1G31040	-	-	-	-	0.39	-	-	-	-	-	-	-
AT1G31070	GlcNA.1UT1	-	-	-	-	-	2.6	-	2.52	-	-	-	2.32
AT1G31120	KUP10	-	-	-	-	-	-	-	-	2.02	-	-	-
AT1G31130	AT1G31130	-	-	-	-	-	-	0.43	-	-	-	0.31	-
AT1G31170	SRX	-	-	-	-	-	-	0.36	0.32	0.48	0.42	0.44	0.47
AT1G31173	MIR167D	2.14	-	0.4	-	-	-	0.21	-	-	-	-	-
AT1G31175	AT1G31175	-	-	-	-	-	-	-	0.46	-	-	-	-
AT1G31180	IMD3	-	-	-	-	-	-	2.49	2.47	-	-	-	-
AT1G31230	AK-HSDH I	-	-	0.45	-	-	-	2.6	2.38	0.33	-	-	-
AT1G31240	AT1G31240	-	-	-	-	-	-	-	-	-	-	2.33	-
AT1G31250	AT1G31250	-	-	-	-	-	0.19	-	-	-	-	-	0.15
AT1G31280	AGO2	-	-	-	-	-	-	3.72	-	3.19	-	-	-
AT1G31290	AGO3	-	-	-	-	-	-	-	0.07	0.04	-	-	0.41
AT1G31310	AT1G31310	-	0.3	-	0.44	0.23	-	6.42	-	-	-	-	-
AT1G31320	LBD4	-	-	-	-	-	0.47	-	-	-	-	-	-
AT1G31330	PSAF	-	-	-	-	-	-	0.4	0.19	0.13	0.49	0.3	-
AT1G31335	AT1G31335	0.5	-	-	-	-	-	0.23	-	0.23	-	-	-
AT1G31350	KUF1	0.38	0.32	-	-	-	-	0.48	0.26	-	-	-	-
AT1G31355	AT1G31355	-	-	-	-	-	2.15	-	-	3.35	-	2.24	2.38
AT1G31360	RECQL2	-	-	-	-	-	-	-	-	0.46	-	-	-
AT1G31410	AT1G31410	-	-	-	-	-	-	-	-	0.34	-	-	-
AT1G31420	FEI1	-	-	-	-	-	-	-	-	0.44	-	-	-
AT1G31460	AT1G31460	-	-	-	-	-	-	-	-	-	-	2.26	-
AT1G31480	SGR2	-	-	-	-	-	-	-	3.4	-	-	-	-
AT1G31500	AT1G31500	-	-	-	-	-	-	-	2.03	-	-	-	-
AT1G31530	AT1G31530	-	-	-	-	-	0.13	-	-	-	-	-	0.25
AT1G31540	AT1G31540	-	-	-	-	-	2.08	0.44	-	-	-	-	-
AT1G31550	AT1G31550	-	-	-	-	2.11	0.32	-	-	0.42	-	-	0.15
AT1G31580	ECS1	-	-	-	-	-	-	0.19	0.17	-	-	0.15	0.32
AT1G31600	AT1G31600	-	-	-	-	-	-	2.09	2.24	2.42	2.05	2.64	-
AT1G31630	AGL86	-	-	-	-	-	0.18	-	-	-	-	-	0.28
AT1G31640	AGL92	-	-	-	-	-	0.18	-	-	-	-	-	0.12
AT1G31650	ROPGEF14	-	-	-	-	-	-	-	0.48	-	-	-	-
AT1G31660	AT1G31660	-	-	-	-	-	-	6.19	5.76	6.44	-	2.36	-
AT1G31670	AT1G31670	-	-	-	-	-	19.79	-	-	-	-	-	24.68
AT1G31710	AT1G31710	-	-	-	-	-	0.16	-	-	-	0.43	-	0.12
AT1G31720	AT1G31720	-	-	-	-	-	-	-	-	-	-	4.88	-
AT1G31760	AT1G31760	-	-	-	-	-	-	4.56	-	-	-	-	-
AT1G31770	ABCG14	-	-	-	-	-	-	-	-	-	0.47	0.47	-
AT1G31800	CYP97A3	-	-	-	-	-	-	-	-	0.32	-	-	-
AT1G31812	ACBP6	-	-	-	-	-	-	0.45	0.18	0.43	0.36	-	-
AT1G31817	NFD3	-	-	-	-	-	-	2.01	2.23	2.52	-	-	-
AT1G31820	AT1G31820	0.46	-	-	0.46	-	-	-	0.18	0.27	0.46	-	-
AT1G31835	AT1G31835	2.77	-	-	-	-	-	-	-	-	-	-	-
AT1G31840	AT1G31840	-	-	-	-	-	-	-	4.72	-	-	-	-
AT1G31850	AT1G31850	-	2.43	-	-	-	-	0.33	-	-	-	0.43	-
AT1G31860	AT-IE	-	-	-	-	-	-	3.17	-	2.4	-	-	-
AT1G31935	AT1G31935	0.48	-	-	-	-	-	0.32	-	-	0.36	-	-
AT1G31970	STRS1	-	-	-	-	-	-	4.44	2.9	2.07	-	-	-
AT1G32060	PRK	-	-	-	-	-	-	-	0.38	0.15	-	0.26	-
AT1G32070	NSI	-	-	-	-	-	-	0.45	0.35	-	-	-	-
AT1G32080	AT1G32080	-	-	-	-	-	-	-	-	0.45	-	-	-
AT1G32090	AT1G32090	-	-	-	-	-	-	0.17	-	0.11	-	0.44	-
AT1G32100	PRR1	-	-	2.79	-	-	-	0.31	-	-	-	-	0.29
AT1G32130	IWS1	-	-	-	-	-	-	-	2.44	-	-	-	-
AT1G32140	AT1G32140	-	-	-	-	-	-	-	-	-	-	2.44	-
AT1G32170	XTH30	2.53	-	2.82	-	-	-	-	-	-	-	-	-
AT1G32190	AT1G32190	2.77	-	-	-	-	-	-	-	-	-	-	-
AT1G32200	ATS1 (NC_003070 11601780..11605060)	-	-	-	-	-	-	-	-	0.36	-	-	-
AT1G32210	ATDAD1	-	-	-	-	-	-	-	-	0.36	-	-	-
AT1G32240	KAN2	-	-	-	-	-	-	-	-	2.72	-	-	-
AT1G32250	AT1G32250	-	-	-	-	-	-	-	-	-	-	0.25	-
AT1G32260	AT1G32260	-	-	-	-	-	-	0.38	-	0.34	-	-	-
AT1G32280	AT1G32280	-	-	-	-	-	0.31	-	-	-	-	-	0.45
AT1G32310	AT1G32310	-	-	-	-	-	-	0.47	0.26	-	-	-	-
AT1G32350	AOX1D	-	-	3.65	-	-	-	-	-	5.26	-	-	-
AT1G32360	AT1G32360	-	-	-	-	-	-	-	0.43	-	-	-	-
AT1G32370	TOM2B	-	-	0.49	-	-	-	-	-	-	-	-	-
AT1G32415	AT1G32415	-	-	-	-	-	-	2.09	-	-	-	-	-
AT1G32440	PKp3	-	-	-	-	-	-	3.55	5.22	2.54	-	2.3	-
AT1G32450	NRT1.5	-	-	-	-	-	-	-	0.27	0.25	-	-	0.49
AT1G32460	AT1G32460	-	-	-	-	0.44	-	0.19	0.15	0.48	0.31	0.4	0.49
AT1G32470	AT1G32470	-	-	-	-	-	-	-	-	0.33	-	0.47	-
AT1G32510	NAC011	-	-	-	-	-	-	-	-	-	-	-	2.41
AT1G32520	AT1G32520	-	-	-	-	-	-	2.34	-	2.26	-	-	-
AT1G32540	LOL1	-	-	-	-	-	-	0.37	0.24	0.35	-	-	-
AT1G32560	AT1G32560	-	-	2.36	-	-	28.62	-	-	-	-	-	16.25
AT1G32570	AT1G32570	-	-	-	-	-	-	-	-	-	-	0.34	-
AT1G32580	AT1G32580	-	-	-	-	-	-	2.47	2.69	-	-	-	-
AT1G32583	AT1G32583	-	0.37	-	-	-	-	-	0.34	-	-	-	-
AT1G32610	AT1G32610	-	-	-	-	-	-	2.3	-	-	-	-	-
AT1G32630	AT1G32630	-	-	-	-	-	-	-	-	0.48	-	-	-
AT1G32640	MYC2	0.16	0.37	0.46	-	-	-	0.11	0.21	0.37	-	0.36	-
AT1G32660	AT1G32660	-	-	-	-	-	-	-	-	-	-	2.29	-
AT1G32690	AT1G32690	-	-	-	-	-	2.21	0.43	0.06	-	-	-	2.65
AT1G32700	AT1G32700	-	0.46	-	0.42	0.26	-	-	0.22	0.32	-	0.47	-
AT1G32740	AT1G32740	-	-	-	-	-	-	-	-	2.82	-	2.03	-
AT1G32760	AT1G32760	-	-	-	-	-	-	0.37	-	-	-	-	-
AT1G32780	AT1G32780	-	-	-	-	-	2.17	0.32	-	-	-	-	-
AT1G32850	UBP11	-	-	-	-	-	0.3	-	-	-	-	-	0.2
AT1G32860	AT1G32860	5.81	-	13.39	5.5	6.88	4	5.29	3.87	19.6	-	2.22	2.84
AT1G32870	NAC13	2.99	-	3.42	-	-	-	7.93	3.61	11.39	-	-	-
AT1G32900	AT1G32900	3.68	4.44	3.28	-	-	-	25.19	4.3	3.98	-	-	-
AT1G32910	AT1G32910	-	-	-	0.31	-	-	-	-	-	0.34	-	-
AT1G32920	AT1G32920	0.37	0.49	-	-	0.46	-	0.1	0.06	-	0.49	-	-
AT1G32928	AT1G32928	0.25	0.19	-	-	0.46	-	0.15	0.15	-	-	-	-
AT1G32930	AT1G32930	-	-	-	-	-	-	0.43	0.36	-	-	-	-
AT1G32940	SBT3.5	-	-	-	-	-	-	-	-	5.6	-	-	-
AT1G32950	AT1G32950	-	-	-	-	-	3.14	-	-	-	2.41	-	-
AT1G32960	SBT3.3	-	-	4.59	2.68	-	-	-	-	4.12	-	-	-
AT1G32990	PRPL11	-	-	-	-	-	-	-	0.47	0.21	-	-	-
AT1G32992	MIR856A	-	-	-	-	-	-	-	-	-	-	4.12	-
AT1G33020	AT1G33020	-	-	-	-	-	0.24	-	-	-	-	-	0.2
AT1G33030	AT1G33030	-	-	2.89	-	-	-	-	-	7.53	-	-	-
AT1G33040	NACA5	-	-	-	-	-	-	-	-	0.33	-	-	-
AT1G33050	AT1G33050	-	0.46	-	-	-	-	-	0.32	-	-	-	-
AT1G33055	AT1G33055	-	0.13	0.18	0.27	-	-	-	0.04	0.03	0.29	0.13	-
AT1G33080	AT1G33080	-	-	-	-	-	-	-	-	-	-	0.33	-
AT1G33102	AT1G33102	-	-	-	-	-	-	-	0.09	-	-	-	-
AT1G33110	AT1G33110	4.83	-	2.52	-	-	-	5.82	-	4.76	-	-	-
AT1G33120	AT1G33120	-	-	-	-	-	-	3.29	2.55	2.9	-	-	-
AT1G33140	PGY2	-	-	-	-	-	-	2.71	2.06	2.52	-	-	-
AT1G33170	AT1G33170	2.41	2.3	-	-	-	-	0.45	-	0.27	0.31	0.24	-
AT1G33230	AT1G33230	3.12	-	3.2	-	-	-	3.08	-	5.16	-	-	-
AT1G33240	GTL1	-	-	-	-	-	2.35	0.1	0.32	0.13	-	-	-
AT1G33260	AT1G33260	-	-	-	-	-	-	4.26	-	-	-	-	2.49
AT1G33265	AT1G33265	-	-	-	-	-	-	-	-	0.29	-	-	-
AT1G33290	AT1G33290	-	-	-	-	-	-	-	-	0.32	-	-	-
AT1G33340	AT1G33340	-	-	0.35	-	-	-	-	-	0.39	-	-	-
AT1G33350	AT1G33350	-	-	-	-	-	-	-	6.69	-	-	-	-
AT1G33390	FAS4	-	-	-	-	-	-	3.02	3.88	2.82	-	-	-
AT1G33400	AT1G33400	-	-	-	-	-	-	-	-	0.49	-	-	-
AT1G33410	SAR1 (NC_003070 12109589..12118850)	-	-	-	-	-	-	2.15	3.31	-	-	-	-
AT1G33430	AT1G33430	-	-	-	-	-	-	-	-	-	-	2.07	-
AT1G33440	AT1G33440	-	-	0.35	-	-	-	0.27	-	0.03	-	-	-
AT1G33475	AT1G33475	-	-	-	-	-	-	-	0.16	-	-	-	-
AT1G33490	AT1G33490	-	0.5	-	-	-	-	-	-	-	-	-	-
AT1G33500	AT1G33500	-	-	-	-	-	0.42	-	-	-	-	-	-
AT1G33520	MOS2	-	-	-	-	-	-	-	-	0.22	-	0.37	-
AT1G33560	ADR1	0.45	-	-	-	-	-	-	-	3.42	-	0.48	-
AT1G33590	AT1G33590	-	-	-	-	0.49	-	0.23	0.2	0.24	0.29	0.04	-
AT1G33600	AT1G33600	-	-	-	-	-	2.1	-	-	-	-	0.33	-
AT1G33610	AT1G33610	-	-	-	-	-	-	-	-	-	-	0.39	-
AT1G33615	AT1G33615	-	-	-	-	-	-	0.42	-	-	-	0.32	-
AT1G33700	AT1G33700	-	-	-	-	-	3.16	-	-	0.21	-	0.08	-
[truncated: 13,461 more rows]

## Sheet: Table S4
Comparison of direction of expression changes in overexpressed transgenic 35S:CBF lines (Park et al., 2015) and under cold stress in different organs
Upregulated in 35S:CBF
	Behavior under cold stress			% of match
	Down	Up	NDE
Cotyledons, 3	1	90	45	66.1765
Hypocotyl, 3	2	68	66	50
Leaf, 3	0	112	24	82.3529
Flower, 3	0	89	47	65.4412
Young flower, 3	0	82	54	60.2941
Seeds, 3	2	47	87	34.5588
Cotyledons, 27	0	107	29	78.6765
Hypocotyl, 27	3	108	25	79.4118
Leaf, 27	0	127	9	93.3824
Flower, 27	1	76	59	55.8824
Young flower, 27	9	76	51	55.8824
Seeds, 27	1	66	69	48.5294
Downregulated in 35S:CBF
	Behavior under cold stress			% of match
	Down	Up	NDE
Cotyledons, 3	8	4	28	20
Hypocotyl, 3	5	4	31	12.5
Leaf, 3	12	5	23	30
Flower, 3	12	0	28	30
Young flower, 3	5	0	35	12.5
Seeds, 3	4	3	33	10
Cotyledons, 27	28	0	12	70
Hypocotyl, 27	28	0	12	70
Leaf, 27	26	2	12	65
Flower, 27	15	0	25	37.5
Young flower, 27	16	3	21	40
Seeds, 27	8	3	29	20

## Sheet: Table S5
Fold change of genes that are DE in CBF-transgenic lines (Park et al., 2015)
Feature_ID	Gene Name	Cotyledons, 3	Hypocotyl, 3	Leaf, 3	Flower, 3	Young flower, 3	Seeds, 3	Cotyledons, 27	Hypocotyl, 27	Leaf, 27	Flower, 27	Young flower, 27	Seeds, 27
AT2G42540	COR15A	9.66	6	14.97	13.68	4.04	-	174.11	641.74	228.76	23.46	7.83	70.63		9.66	Gene upregulated in certain plant organ
AT1G09350	GolS3	20.76	86.57	46.36	17.81	34.17	5.05	112.66	786.93	254.32	23.97	189.89	53.57		0.13	Gene downregulated in certain plant organ
AT1G16850	AT1G16850	7.04	10.19	17.67	10.43	16.08	3.89	95.32	481.71	68.37	19.17	20.23	12.8		AT2G42540	Gene upregulated in transgenic line
AT2G42530	COR15B	8.45	38.86	10.03	7.74	6.59	7.3	42.16	439.51	9.23	4.23	4.29	20.9		AT1G19670	Gene downregulated in transgenic line
AT5G50720	HVA22E	2.13	-	3.44	2.22	-	-	-	2.33	6.34	-	-	2.07
AT2G43620	AT2G43620	6.06	0.13	6.19	-	-	-	7.93	0.16	51.61	-	-	2.76
AT5G52310	LTI78	11.56	41.03	14.95	13.49	16.57	8.47	42.83	186.81	31.58	8.09	7.61	32.97
AT2G24560	AT2G24560	3.43	-	-	-	-	-	81.22	6.47	429.95	9.29	121.8	-
AT5G15960	KIN1	3.52	4.78	7.73	2.52	-	12.24	114.1	483.84	187.88	8.52	6.86	46.31
AT5G15970	KIN2	2.42	5.42	2.08	4.12	-	3.27	8.39	37.11	7.14	10.75	2.55	12.68
AT1G29395	COR413IM1	-	-	-	2.1	-	-	4.04	5.46	4.11	3.34	3.44	-
AT3G50970	LTI30	16.27	22.99	66.98	25.69	34.15	10.9	235.45	108.12	786.13	202.5	284.68	295
AT4G12480	pEARLI 1	9.28	-	24.15	-	-	-	23.39	-	183.8	-	-	-
AT5G25110	CIPK25	-	3.69	12.69	-	-	-	81.9	5.33	33.72	-	-	-
AT1G77120	ADH1	35.61	42.65	10.33	13.08	43.05	7.61	143.84	209.35	67.92	10.29	32.94	8.84
AT1G48100	AT1G48100	11.4	4.13	6.58	10.74	20.22	8.85	32.18	20.29	33.29	3.92	7.18	2.33
AT4G12470	AZI1	18.09	5.87	7.35	-	-	-	21.15	21.34	46.9	2.22	-	-
AT1G68500	AT1G68500	20.41	46.99	15.01	13.23	18	25.27	9.19	15	43.93	3.23	6.76	-
AT3G17130	AT3G17130	3.87	-	7.05	7.99	32.39	7.51	11.14	4.97	109.03	5.25	8.94	19.75
AT1G51090	AT1G51090	5.62	2.24	7.74	8.5	15.62	3.05	6.71	12.08	22.12	3.8	18.93	3.91
AT3G05660	RLP33	8.16	-	6.52	5.67	3.03	-	11.74	94.33	12.17	5.05	7.88	-
AT3G55760	AT3G55760	5.35	6.29	4.5	3.37	2.88	-	3.12	6.47	4.58	-	-	-
AT4G24960	HVA22D	7.03	-	25.11	12.28	5.53	4.06	3.38	7.85	17.16	3.83	2.24	6.27
AT5G52300	LTI65	-	6.12	10.73	2.2	-	10.57	84.78	254.82	26.91	3.74	-	4.65
AT1G01470	LEA14	2.34	3.02	6.61	4.97	3.84	5.94	7.23	5.1	15.44	7.76	11.05	15.93
AT4G30650	AT4G30650	-	6.88	2.77	4.98	2.18	10.9	4.48	18.59	6.5	8.11	3.36	72.03
AT1G80130	AT1G80130	5.99	-	-	8.19	10.73	5.69	117.2	845.17	10.42	10.35	14.37	7.93
AT1G01420	UGT72B3	3.48	-	3.88	3.03	-	4.39	3.68	-	7.56	2.32	3.26	3.18
AT5G04340	ZAT6	3.15	-	5.43	-	5.5	7.73	-	-	17.02	-	5.78	8.31
AT2G28900	OEP16-1	2.41	2.87	7.34	4.07	3.45	-	3.06	4.89	8.68	-	2.82	2.21
AT1G20450	ERD10	5.43	4.69	7.85	5.18	12.22	4.82	16.73	19.38	13.33	3.74	5.58	10.4
AT2G23120	AT2G23120	2.47	-	6.04	3.92	3.49	4.27	3.22	4.22	9.01	8.52	2.8	7.68
AT1G46768	RAP2.1	6.23	-	7.02	-	3.05	-	44.98	-	21.68	-	5.73	2.18
AT4G36010	AT4G36010	12.27	16.32	12.85	5.06	11.01	5.37	2.67	3.96	8.47	-	2.35	2.03
AT4G27560	AT4G27560	5.26	3.17	6.82	5.28	6.49	-	7.7	8.41	8.56	2.55	-	5.77
AT4G27570	AT4G27570	-	-	-	-	2.28	-	21.61	-	-	-	-	7.68
AT1G27910	PUB45	5.48	4.45	2.92	3.29	2.92	-	-	3.22	4.94	-	-	-
AT2G23340	DEAR3	6.13	3.01	15.33	3.15	5.17	-	4.63	5.22	11.37	-	-	-
AT3G62740	BGLU7	-	-	-	-	-	-	8.01	34.72	6.82	4.19	7.07	-
AT5G19875	AT5G19875	6.34	-	13.73	5.58	2.25	-	5.2	14.24	14.92	4.04	0.46	2.52
AT5G23220	NIC3	-	3.54	-	-	-	-	-	16.27	-	-	-	-
AT1G62570	FMO GS-OX4	8.15	35.14	6.07	3.47	4.57	-	85.7	172.6	174.68	6.84	8.68	2.24
AT4G17550	AT4G17550	4.71	5.53	3.62	6.12	4.53	-	12.98	56.2	4.06	3.56	-	2.15
AT1G05170	AT1G05170	-	-	2.77	-	2.37	-	2.72	2.73	9.86	2.31	3.68	-
AT5G24570	AT5G24570	4.91	-	5.21	2.12	2.9	-	-	-	2.89	-	-	0.43
AT1G20440	COR47	11.59	9.6	7.88	2.84	8.89	2.94	16.46	19.49	12.64	2.04	4.95	5.8
AT1G02820	AT1G02820	10.82	4.72	29.26	17.64	2.49	8.77	57.54	8.27	95.09	14.61	4.26	19.52
AT1G67850	AT1G67850	2.53	-	6.06	-	-	-	7.88	5.65	34.04	-	2.61	-
AT3G22840	ELIP1	2.85	-	10.27	11.34	43.38	2.2	176.87	149.31	118.98	28.51	223.25	31.84
AT1G21790	AT1G21790	2.44	-	4.24	4.02	3.46	-	5.42	4.35	5.15	2.24	2.29	2.19
AT3G09540	AT3G09540	2.82	2.53	3.16	4.06	2.68	-	2.32	3.95	5.81	3.26	3.24	-
AT3G03640	BGLU25	-	-	2.41	-	-	-	-	3	7.1	-	-	5.36
AT4G15130	CCT2	4.73	3.28	8.2	2.38	2.82	-	4.17	4.19	15	-	2.45	-
AT5G37500	GORK	-	-	2.02	-	-	-	-	2.21	8.38	-	2.67	-
AT5G13200	AT5G13200	-	2.04	-	3.2	3.01	-	4.6	5.64	5.52	3.02	4.63	-
AT2G34850	MEE25	-	-	-	2.91	2.14	4.56	12.99	-	79.52	-	4.95	5.91
AT1G33230	AT1G33230	3.12	-	3.2	-	-	-	3.08	-	5.16	-	-	-
AT1G11210	AT1G11210	9.24	15.39	3.7	3.68	8.25	6.14	-	5.52	3.76	-	2.2	2.2
AT5G17220	GSTF12	-	-	-	-	3.13	-	143.81	5.2	85.66	3.53	8.25	-
AT3G54400	AT3G54400	8.11	4.58	3.82	2.1	3.77	2.54	-	4.49	7.18	-	0.36	2.5
AT5G20830	SUS1	3.93	2.77	10.79	2.52	5.59	-	38.17	10.16	57.84	-	5.69	2.24
AT3G55940	AT3G55940	2.51	-	-	-	-	0.37	31.63	8.41	20.04	2.14	3.18	-
AT4G12000	AT4G12000	2.46	2.67	8.58	5.03	2.31	2.06	3.13	5.11	12.33	2.43	2.56	-
AT2G16700	ADF5	2.69	-	3.81	2.21	3.37	-	2.08	-	4.18	-	-	-
AT4G38580	FP6	5.63	4.29	11.03	3.23	3.98	2.06	7.81	5.65	8.9	-	2.4	2.8
AT1G73480	AT1G73480	4.99	6.97	3.07	5.49	6.94	9.89	5.35	5.28	7.95	2.76	4.11	3.66
AT1G76580	AT1G76580	4.53	4.51	3.44	2.59	2.7	-	3.77	9.73	3.69	-	-	-
AT5G07030	AT5G07030	-	-	3.16	-	2.89	2.49	-	4.64	2.86	-	-	3.08
AT5G27930	AT5G27930	3.8	3.19	3.13	2.3	-	-	-	2.57	4.75	-	-	-
AT5G14570	NRT2.7	3.14	3.7	4.03	-	-	-	3.05	10.01	3.57	-	0.3	-
AT1G47710	AT1G47710	7.89	5.85	10.61	3.91	3.5	-	4.9	6.57	9.57	2.24	2.07	2.06
AT2G22080	AT2G22080	2.76	2.04	4.62	-	-	-	4.07	2.3	3.83	-	-	2.3
AT4G22240	AT4G22240	-	-	-	-	-	-	-	-	2.3	-	-	-
AT4G04020	FIB	-	-	2.34	2.66	2.27	-	15.26	15.92	19.07	2.72	3.65	2.06
AT1G21460	AT1G21460	-	-	-	-	-	-	2.12	-	9.02	-	-	3.26
AT5G39050	AT5G39050	-	2.44	2.7	-	-	-	5.11	3.46	13.66	2.12	-	-
AT1G10410	AT1G10410	8.51	5.09	7.28	3.53	3.44	-	5.4	4.21	22.02	2.44	2.59	-
AT2G27830	AT2G27830	-	-	2.23	-	-	-	-	0.25	2.21	-	-	-
AT4G34990	MYB32	-	-	2.4	2.39	2.14	-	6.45	11.73	9.25	2.85	3.46	-
AT5G06980	AT5G06980	8.67	2.92	4.19	8.43	3.9	7.46	6.82	2.08	6.48	5.65	3.25	6.75
AT2G15970	COR413-PM1	2.85	3.76	3.37	6.57	4.6	2.12	3.51	9.09	3.75	4.57	2.09	8.58
AT4G34230	CAD5	-	-	2.17	-	-	-	3.92	4.71	7.07	-	2.72	-
AT1G27200	AT1G27200	5.13	4.07	5.68	3.72	2.96	-	8.41	6.23	6.8	2.04	-	-
AT5G13750	ZIFL1	-	-	-	-	-	-	4.33	3.6	6.99	-	2.59	-
AT5G23850	AT5G23850	-	-	2.92	2.12	-	2.12	2.86	4.82	7.38	-	-	2.19
AT3G45260	AT3G45260	4.54	-	2.66	4.22	2.32	-	-	3.12	2.03	2.69	-	-
AT5G24300	SSI1	-	2.07	-	-	-	-	-	2.87	2.03	-	-	-
AT1G78070	AT1G78070	-	-	2.91	4.95	5.8	2.01	3.61	3.46	7.67	4.95	8.69	2.79
AT1G10370	ERD9	3.9	-	4.72	3.94	5.27	5.36	19.5	27	35.79	3.13	5.18	6.54
AT1G58360	AAP1	-	4.22	-	-	-	-	6.43	13.41	-	-	0.32	-
AT3G14650	CYP72A11	-	-	-	-	-	-	-	-	-	-	0.35	-
AT1G64890	AT1G64890	8.15	7.9	6.06	4.63	4.61	-	5.42	8.52	3.63	-	-	-
AT5G47650	NUDT2	-	-	-	2.36	-	-	2.93	5.45	11.21	4.66	3.34	-
AT5G12140	CYS1	-	-	-	-	-	-	2.43	2.44	3.31	2.19	2.3	2.42
AT3G11670	DGD1	-	-	2.91	-	-	-	-	-	2.91	-	-	-
AT2G39800	P5CS1	2.01	-	2.85	-	-	-	8.96	2.02	2.18	-	-	-
AT3G55610	P5CS2	4.35	-	3.33	2.15	-	-	13.62	2.68	13.44	-	-	-
AT2G35960	NHL12	3.29	8.67	2.61	4.03	3.15	-	3.06	8.56	-	2.87	-	-
AT3G23000	CIPK7	3.16	-	3.57	3.86	3.88	-	3.51	-	4.91	2.27	-	-
AT4G18270	TRANS11	2.96	5.95	3.44	4.84	4.14	2.45	2.39	7.23	2.16	2.06	2.24	-
AT1G51700	DOF1	-	-	2.26	2.24	2.1	-	-	-	2.3	-	-	-
AT5G64080	AT5G64080	-	-	4.3	-	-	-	9.34	3.46	12.07	-	-	-
AT3G60520	AT3G60520	8.98	-	3.65	-	2.29	-	4.51	-	4.78	-	-	-
AT5G17210	AT5G17210	2.28	-	2.31	-	2.13	-	3.34	2.12	4.65	2.1	2.21	-
AT5G14760	AO	4.05	15.34	13.97	2.71	-	-	17.41	18.63	78.11	2.64	3.12	-
AT5G64260	EXL2	0.46	-	2.62	-	-	-	-	-	-	-	0.17	-
AT1G10760	SEX1	-	-	-	-	-	-	-	3.1	-	-	-	-
AT4G37320	CYP81D5	6.4	5.79	6.7	3.97	4.48	-	10.56	9.83	16.23	-	-	-
AT2G02120	PDF2.1	38.27	9.08	14.78	-	-	-	31.53	26.34	24.79	2.68	-	3.03
AT2G31380	STH	6.09	3.84	5.99	8.18	6.57	9.66	7.86	3.01	10.13	4.5	3.2	5.45
AT4G39730	AT4G39730	-	-	-	-	-	-	4.73	7.72	4.06	-	0.42	-
AT5G48880	PKT2	-	-	-	-	2.03	-	2.71	-	-	-	3.07	-
AT4G27520	ENODL2	-	-	4.48	5.82	6.08	11.06	3.99	13.49	6.01	2.59	-	9.05
AT1G27760	SAT32	2.5	2.85	3.93	3.03	2.59	-	6.77	8.15	16.51	3.39	2.87	2.8
AT5G01520	AT5G01520	3.8	2.06	2.06	-	-	0.41	8.66	2.81	2.83	-	3.94	-
AT5G52660	AT5G52660	2.31	-	2.67	2.41	-	-	-	-	4.24	-	-	-
AT2G17840	ERD7	-	-	4.93	3.35	7.42	2.67	-	-	5.96	-	3.06	3.06
AT4G32190	AT4G32190	8.06	7.09	9.23	8.34	5.99	-	3.61	3.62	9.48	2.56	-	-
AT1G10090	AT1G10090	2.5	2.42	2.97	2.51	2.57	-	-	2.44	2.58	-	2.07	-
AT4G19810	AT4G19810	-	-	3.79	-	-	-	-	0.45	5.05	0.25	0.15	-
AT3G12320	AT3G12320	9.59	4.5	5.39	7.12	6.16	12.51	15.25	4.55	8.89	4.88	4.45	8.43
AT2G47890	AT2G47890	3.83	3.9	2.41	4.15	2.89	2.94	3.06	4.72	5.74	2.24	2.28	2.16
AT4G23630	BTI1	2.97	2.99	4.33	2.99	2.51	-	9	9.3	6.71	2.31	-	2.14
AT1G68570	AT1G68570	3.32	7.34	2.76	-	-	-	20.99	-	6.48	2.5	-	5.55
AT2G47180	GolS1	-	-	3.31	3.1	-	-	7.53	6.39	28.17	11.41	8.85	4.43
AT2G28550	RAP2.7	4.82	3.17	2.94	4.45	5.95	4.17	-	-	3.19	2.56	2.69	-
AT1G77600	AT1G77600	-	-	-	-	-	-	3.23	4.39	-	-	2.02	-
AT1G04240	SHY2	2.61	-	3.98	3.83	3.9	-	-	-	6.57	3.24	3.64	-
AT5G13930	TT4	-	0.31	5.1	2.83	-	-	150.32	7.84	69.76	5.05	2.98	-
AT5G58620	AT5G58620	-	-	4.24	2.98	-	3.47	4.08	6.73	9.97	2.14	2.04	2.66
AT5G57660	COL5	3.75	-	2.92	2.74	-	3.42	-	-	4.12	3.8	-	3.38
AT4G24220	VEP1	-	-	-	-	-	-	-	2.11	2.39	-	-	-
AT5G55180	AT5G55180	12.05	4.24	18.65	-	-	-	19	6.23	37.96	-	0.3	3.1
AT5G58070	TIL	3.17	2.44	2.92	3.27	2.41	-	5.21	3.72	7.68	2.51	-	-
AT1G71950	AT1G71950	-	-	2.27	-	-	-	-	-	3.44	-	-	-
AT5G64170	AT5G64170	-	-	-	2.47	2.01	2.45	3.72	2.08	3.3	2.15	-	-
AT1G19670	CLH1	0.1	0.41	0.2	0.42	-	-	0.04	0.02	0.02	0.39	0.43	0.39
AT4G14400	ACD6	0.37	-	-	-	0.45	-	0.1	-	-	-	0.42	-
AT3G16530	AT3G16530	-	-	2.29	-	-	-	0.23	0.04	0.17	0.26	-	-
AT1G52190	AT1G52190	-	-	0.38	0.41	-	0.43	0.03	0.03	0.06	0.2	0.15	0.31
AT4G22690	CYP706A1	-	-	-	0.37	-	2.48	0.18	0.12	0.13	0.1	0.11	-
AT4G22710	CYP706A2	-	-	-	0.45	-	-	-	0.07	0.07	0.18	-	-
AT2G28630	KCS12	-	-	0.34	0.38	-	-	-	0.01	0.04	0.18	-	-
AT3G10150	PAP16	-	0.34	-	-	-	-	0.2	0.1	-	-	0.33	-
AT5G59670	AT5G59670	-	-	2.59	-	-	-	-	-	-	-	-	-
AT1G06160	ORA59	-	-	0.06	-	-	-	-	-	0.05	-	-	-
AT1G21100	AT1G21100	-	0.46	6.65	-	-	-	-	0.02	-	-	-	-
AT4G12290	AT4G12290	2.68	-	-	0.41	-	-	-	-	0.47	0.18	-	-
AT5G28630	AT5G28630	2.41	-	2.29	0.28	-	0.27	0.26	0	0.1	-	-	0.32
AT1G57990	PUP18	-	0.44	-	-	0.37	-	0.04	0.02	0.18	0.21	0.08	-
AT1G57980	AT1G57980	-	-	0.5	0.5	-	0.29	0.08	0.1	0.11	0.22	0.29	0.1
AT2G03550	AT2G03550	0.25	-	0.38	-	-	-	0.36	-	0.25	0.49	-	0.45
AT4G31820	ENP	-	-	-	-	-	-	-	-	0.14	-	-	-
AT1G80280	AT1G80280	-	2.15	-	-	-	-	0.37	0.29	8.35	-	-	-
AT1G23090	AST91	-	2.33	-	-	-	-	-	0.21	-	-	0.1	-
AT4G19420	AT4G19420	-	-	0.34	0.39	-	-	-	0.1	0.02	0.2	-	0.17
AT4G17460	HAT1	-	-	0.23	-	0.24	0.28	0.26	0.24	0.11	-	0.22	0.36
AT1G55450	AT1G55450	-	-	-	-	-	-	0.4	0.23	-	0.17	0.14	-
AT1G22530	PATL2	3.19	2.38	-	-	-	-	0.1	0.46	0.3	-	0.28	-
AT2G43520	TI2	-	-	-	-	-	3.91	0.12	-	-	0.48	2.06	3.62
AT5G07580	AT5G07580	-	-	-	0.42	0.49	-	0.25	0.17	0.25	0.23	0.39	-
AT3G48720	AT3G48720	0.44	-	0.29	-	-	-	0.44	0.39	-	-	-	-
AT4G24350	AT4G24350	-	-	-	-	-	-	0.36	0.35	0.49	-	-	-
AT2G39400	AT2G39400	-	-	-	0.45	-	-	0.34	0.21	-	-	2.39	-
AT2G04790	AT2G04790	-	-	-	-	-	-	0.18	0.1	0.19	-	0.49	-
AT5G59680	AT5G59680	3.97	-	2.15	-	-	-	-	-	0.17	-	-	-
AT1G49750	AT1G49750	-	-	-	-	-	-	0.39	-	0.19	-	0.14	2.12
AT1G14920	GAI	0.4	-	0.43	-	-	-	0.25	0.35	0.32	-	-	-
AT2G30010	TBL45	-	2.85	-	-	-	-	0.21	-	0.23	-	0.19	-
AT3G13000	AT3G13000	-	-	-	-	-	-	0.35	0.14	-	-	-	-
AT3G20810	AT3G20810	0.42	-	-	-	-	-	0.44	-	3.36	-	4.94	-
AT3G19850	AT3G19850	0.42	0.34	0.27	0.34	0.49	-	0.1	0.01	0.07	-	-	-
AT3G21520	DMP1	-	-	-	-	-	6.56	-	-	-	-	-	6.63
AT5G20630	GER3	0.29	-	0.45	-	-	-	0.28	0.27	0.27	-	0.05	0.3
AT1G21920	AT1G21920	-	-	-	-	-	-	-	0.19	0.2	0.49	-	-
AT3G58710	WRKY69	-	-	-	-	-	-	0.38	0.39	-	-	-	-

## Sheet: Table S6
Number of DE genes in categories
Category	3 hours of cold treatment	27 hours of cold treatment
Down	3073	7086
Up	2989	6347
Mix	385	1096
NonDE	9012	930

## Sheet: Table S7
Number of genes that are DE in different sets of organs
Organs	Number of genes
	Down, 3	Up, 3	Mix, 3	Down, 27	Up, 27	Mix, 27
Cotyledons Flower Hypocotyl Leaf Seeds Young Flower	8	89	3	152	124	12
Cotyledons Flower Hypocotyl Leaf Seeds	1	10	5	32	32	6
Cotyledons Flower Hypocotyl Leaf Young Flower	14	67	1	156	76	8
Cotyledons Flower Hypocotyl Seeds Young Flower	6	4	1	16	4	5
Cotyledons Flower Leaf Seeds Young Flower	1	22	1	23	10	1
Cotyledons Hypocotyl Leaf Seeds Young Flower	8	8	2	56	76	24
Flower Hypocotyl Leaf Seeds Young Flower	2	5	0	8	2	3
Cotyledons Flower Hypocotyl Leaf	12	26	2	67	60	16
Cotyledons Flower Hypocotyl Seeds	2	5	3	11	6	2
Cotyledons Flower Hypocotyl Young Flower	19	10	2	50	7	7
Cotyledons Flower Leaf Seeds	0	18	1	5	22	6
Cotyledons Flower Leaf Young Flower	7	28	0	40	28	7
Cotyledons Flower Seeds Young Flower	2	7	0	14	4	6
Cotyledons Hypocotyl Leaf Seeds	7	13	11	53	80	22
Cotyledons Hypocotyl Leaf Young Flower	33	12	4	189	135	27
Cotyledons Hypocotyl Seeds Young Flower	9	0	2	29	7	8
Cotyledons Leaf Seeds Young Flower	3	7	4	15	18	11
Flower Hypocotyl Leaf Seeds	0	2	1	7	3	3
Flower Hypocotyl Leaf Young Flower	5	3	1	20	2	7
Flower Hypocotyl Seeds Young Flower	1	4	1	7	0	4
Flower Leaf Seeds Young Flower	0	10	0	7	8	5
Hypocotyl Leaf Seeds Young Flower	0	2	1	12	6	14
Cotyledons Flower Hypocotyl	15	11	6	53	8	8
Cotyledons Flower Leaf	7	26	2	29	42	7
Cotyledons Flower Seeds	2	4	0	9	5	5
Cotyledons Flower Young Flower	6	11	4	17	9	8
Cotyledons Hypocotyl Leaf	42	84	19	298	560	35
Cotyledons Hypocotyl Seeds	9	17	6	47	32	22
Cotyledons Hypocotyl Young Flower	44	9	4	87	35	33
Cotyledons Leaf Seeds	6	20	13	22	42	17
Cotyledons Leaf Young Flower	14	17	4	90	63	19
Cotyledons Seeds Young Flower	3	3	6	12	5	16
Flower Hypocotyl Leaf	3	3	2	19	9	22
Flower Hypocotyl Seeds	4	2	5	7	1	10
Flower Hypocotyl Young Flower	10	4	2	16	1	4
Flower Leaf Seeds	2	16	5	12	9	6
Flower Leaf Young Flower	2	22	0	49	22	8
Flower Seeds Young Flower	2	13	5	21	6	16
Hypocotyl Leaf Seeds	5	7	17	14	20	19
Hypocotyl Leaf Young Flower	15	5	2	76	17	34
Hypocotyl Seeds Young Flower	1	3	8	14	4	8
Leaf Seeds Young Flower	3	3	3	16	20	23
Cotyledons Flower	15	22	3	26	22	13
Cotyledons Hypocotyl	138	125	7	360	443	21
Cotyledons Leaf	79	112	14	223	297	22
Cotyledons Seeds	13	49	25	26	36	27
Cotyledons Young Flower	25	10	8	52	46	40
Flower Hypocotyl	15	5	8	45	7	14
Flower Leaf	22	53	6	43	55	15
Flower Seeds	6	17	17	19	13	30
Flower Young Flower	20	16	0	55	28	12
Hypocotyl Leaf	39	36	38	241	123	110
Hypocotyl Seeds	39	17	33	62	28	40
Hypocotyl Young Flower	44	12	11	76	28	49
Leaf Seeds	14	48	31	39	55	33
Leaf Young Flower	18	14	5	255	104	53
Seeds Young Flower	20	7	20	32	36	93
Cotyledons	236	346	0	372	551	0
Flower	99	90	0	158	217	0
Hypocotyl	543	274	0	852	580	0
Leaf	333	425	0	1115	769	0
Seeds	824	589	0	724	359	0
Young Flower	196	90	0	354	729	0
15
116
35
12
20
10
44
13
72
12
22
9
19
66
29
11
2
27
10
13
11
37
24
9
24
113
57
70
25
31
9
15
16
35
12
29
18
19
33
19
10
29
188
128
67
47
44
50
41
44
110
114
107
35
60
35
287
125
546
15
116
35
12
20
10
44
13
72
12
22
9
19
66
29
11
2
27
10
13
11
37
24
9
24
113
57
70
25
31
9
15
16
35
12
29
18
19
33
19
10
29
188
128
67
47
44
50
41
44
110
114
107
35
60
35
287
125
546
488

## Sheet: Tables S8
GO and other categories enrichment of common for all organs DE genes
Enrichment of genes that are DE in all organs in Up, 3 category							Enrichment of genes that are DE in all organs in Down, 27 category							Enrichment of genes that are DE in all organs in Up, 27 category							Enrichment of genes that are DE in all or at least 5 organs in Mix, 27 category
Category	Term	%	Genes	Fold Enrichment	FDR		Category	Term	%	Genes	Fold Enrichment	FDR		Category	Term	%	Genes	Fold Enrichment	FDR		Category	Term	%	Genes	Fold Enrichment	FDR
UP_KEYWORDS	Biological rhythms	10.1124	AT1G22770, AT1G68050, AT5G24470, AT3G09600, AT5G37260, AT5G17300, AT2G46790, AT1G01060, AT2G46830	67.8631	7.55129e-10		INTERPRO	IPR001344:Chlorophyll A-B binding protein, plant	4.60526	AT2G34430, AT1G61520, AT2G05070, AT1G19150, AT3G27690, AT3G61470, AT3G08940	60.9193	1.4311e-06		GOTERM_BP_DIRECT	GO:0009631~cold acclimation	6.45161	AT1G20450, AT3G55580, AT2G15970, AT5G15960, AT1G20440, AT3G50970, AT2G42530, AT2G42540	28.7307	1.31159e-05		INTERPRO	IPR000528:Plant lipid transfer protein/Par allergen	6.77966	AT2G38540, AT3G51600, AT3G22600, AT5G01870	80.3818	0.0163103
INTERPRO	IPR000315:Zinc finger, B-box	7.86517	AT2G47890, AT3G07650, AT2G31380, AT2G21320, AT4G27310, AT5G48250, AT4G38960	59.1043	1.88485e-06		GOTERM_MF_DIRECT	GO:0031409~pigment binding	4.60526	AT2G34430, AT1G61520, AT2G05070, AT1G19150, AT3G27690, AT3G61470, AT3G08940	53.6018	2.93197e-06		GOTERM_BP_DIRECT	GO:0007623~circadian rhythm	7.25806	AT5G52310, AT3G01060, AT5G37260, AT2G46790, AT1G01060, AT2G42540, AT3G12320, AT4G38960, AT2G46830	16.9941	6.73886e-05		INTERPRO	IPR016140:Bifunctional inhibitor/plant lipid transfer protein/seed storage helical domain	13.5593	AT5G48485, AT2G38540, AT3G22120, AT3G51600, AT3G22600, AT5G01870, AT1G27950, AT2G10940	32.412	4.27892e-06
SMART	SM00336:BBOX	7.86517	AT2G47890, AT3G07650, AT2G31380, AT2G21320, AT4G27310, AT5G48250, AT4G38960	52.8324	1.73092e-06		GOTERM_CC_DIRECT	GO:0030076~light-harvesting complex	3.94737	AT2G34430, AT1G61520, AT2G05070, AT1G19150, AT3G27690, AT3G61470	52.3896	8.32702e-05		GOTERM_BP_DIRECT	GO:0006970~response to osmotic stress	7.25806	AT5G57050, AT5G52310, AT5G15960, AT1G77120, AT5G15970, AT1G20440, AT4G33950, AT2G42540, AT5G06760	13.5117	0.000401935		SMART	SM00499:AAI	11.8644	AT5G48485, AT2G38540, AT3G51600, AT3G22600, AT5G01870, AT1G27950, AT2G10940	30.8858	3.63136e-05
KEGG_PATHWAY	ath04712:Circadian rhythm - plant	6.74157	AT1G22770, AT1G68050, AT5G24470, AT2G46790, AT1G01060, AT2G46830	46.902	5.48771e-05		INTERPRO	IPR023329:Chlorophyll a/b binding protein domain	4.60526	AT2G34430, AT1G61520, AT2G05070, AT1G19150, AT3G27690, AT3G61470, AT3G08940	48.7354	6.38829e-06		GOTERM_BP_DIRECT	GO:0009409~response to cold	15.3226	AT1G20450, AT5G15960, AT5G15970, AT1G20440, AT2G47180, AT1G01060, AT3G22840, AT2G42530, AT4G17090, AT2G42540, AT5G06760, AT5G52310, AT4G04020, AT1G77120, AT3G11410, AT1G09350, AT3G50970, AT4G24960, AT2G46830	11.6388	3.99458e-11		UP_KEYWORDS	Lipid-binding	8.47458	AT5G48485, AT2G38540, AT3G51600, AT5G01870, AT1G27950	27.5561	0.0327474
UP_SEQ_FEATURE	domain:CCT	5.61798	AT2G47890, AT3G07650, AT5G24470, AT2G46790, AT5G48250	41.9231	0.00567141		GOTERM_BP_DIRECT	GO:0009768~photosynthesis, light harvesting in photosystem I	4.60526	AT2G34430, AT1G61520, AT2G05070, AT1G19150, AT3G27690, AT3G61470, AT3G08940	48.2463	5.90856e-06		GOTERM_BP_DIRECT	GO:0009414~response to water deprivation	12.9032	AT1G20450, AT5G15960, AT1G20440, AT2G47180, AT5G15970, AT4G33950, AT2G42540, AT5G06760, AT5G40390, AT2G46680, AT5G57050, AT5G52310, AT1G77120, AT3G11410, AT3G50970, AT4G24960	10.5037	3.31384e-08		GOTERM_BP_DIRECT	GO:0006869~lipid transport	13.5593	AT5G48485, AT2G38540, AT3G22120, AT3G51600, AT3G22600, AT5G01870, AT1G27950, AT2G10940	20.9918	9.16226e-05
INTERPRO	IPR010402:CCT domain	5.61798	AT2G47890, AT3G07650, AT5G24470, AT2G46790, AT5G48250	35.8847	0.012022		INTERPRO	IPR022796:Chlorophyll A-B binding protein	4.60526	AT2G34430, AT1G61520, AT2G05070, AT1G19150, AT3G27690, AT3G61470, AT3G08940	45.1254	1.05785e-05		GOTERM_BP_DIRECT	GO:0009737~response to abscisic acid	16.9355	AT1G20450, AT2G15970, AT5G15960, AT5G15970, AT1G20440, AT2G47180, AT1G01060, AT4G33950, AT2G42530, AT2G42540, AT5G40390, AT2G46680, AT5G57050, AT5G52310, AT4G04020, AT1G77120, AT5G37260, AT3G11410, AT3G50970, AT4G24960, AT2G46830	9.76225	3.25184e-11		GOTERM_MF_DIRECT	GO:0008289~lipid binding	13.5593	AT5G48485, AT2G38540, AT3G22120, AT3G51600, AT3G22600, AT5G01870, AT1G27950, AT2G10940	19.1148	0.000133743
GOTERM_BP_DIRECT	GO:0009631~cold acclimation	7.86517	AT1G20450, AT3G55580, AT2G15970, AT4G25480, AT1G20440, AT3G50970, AT2G42530	31.7385	9.3711e-05		UP_KEYWORDS	Chlorophyll	4.60526	AT2G34430, AT1G61520, AT2G05070, AT1G19150, AT3G27690, AT3G61470, AT3G08940	39.9557	2.16006e-05		KEGG_PATHWAY	ath03008:Ribosome biogenesis in eukaryotes	5.64516	AT4G25630, AT5G22100, AT5G59980, AT3G05060, AT5G38720, AT3G07050, AT5G27120	9.75189	0.046092		UP_KEYWORDS	Signal	35.5932	AT3G17640, AT2G38540, AT3G48460, AT4G27657, AT2G10940, AT1G27950, AT3G57020, AT2G04570, AT5G55180, AT5G48485, AT4G25433, AT2G47930, AT5G36910, AT3G22120, AT3G22600, AT1G66180, AT3G51600, AT5G01870, AT1G11330, AT3G28770, AT5G46730	2.69225	0.0281659
GOTERM_BP_DIRECT	GO:0007623~circadian rhythm	14.6067	AT5G24470, AT5G17300, AT1G01060, AT4G38960, AT3G12320, AT1G22770, AT1G68050, AT5G52310, AT3G07650, AT5G37260, AT3G01060, AT2G46790, AT2G46830	30.9906	9.9587e-12		UP_KEYWORDS	Photosystem I	5.92105	AT1G52230, AT2G34430, AT1G61520, AT2G05070, AT1G19150, AT3G27690, AT3G61470, AT3G08940, AT1G03130	38.842	7.76273e-08		UP_KEYWORDS	Stress response	11.2903	AT1G20450, AT3G09440, AT5G15960, AT1G20440, AT5G15970, AT5G06760, AT2G46680, AT1G17170, AT5G52310, AT3G02990, AT4G24960, AT1G10370, AT4G33070, AT3G24520	7.35527	6.57316e-05
GOTERM_BP_DIRECT	GO:0080167~response to karrikin	10.1124	AT1G22770, AT3G21560, AT5G17050, AT2G16365, AT1G70420, AT5G42900, AT5G06980, AT4G33980, AT3G17609	16.2589	8.83435e-05		KEGG_PATHWAY	ath00196:Photosynthesis - antenna proteins	4.60526	AT2G34430, AT1G61520, AT2G05070, AT1G19150, AT3G27690, AT3G61470, AT3G08940	36.2424	1.60706e-05		GOTERM_CC_DIRECT	GO:0005730~nucleolus	8.87097	AT1G02870, AT4G25630, AT5G22100, AT3G15460, AT3G05060, AT3G55510, AT3G07050, AT5G27120, AT1G65030, AT1G52930, AT3G23620	5.62001	0.0255469
GOTERM_BP_DIRECT	GO:0009409~response to cold	14.6067	AT1G20450, AT1G20440, AT1G01060, AT2G42530, AT4G17090, AT1G22770, AT5G52310, AT4G25480, AT1G77120, AT5G42900, AT3G50970, AT1G09350, AT2G46830	10.0538	6.03028e-06		GOTERM_CC_DIRECT	GO:0009522~photosystem I	4.60526	AT2G34430, AT1G61520, AT2G05070, AT1G19150, AT3G27690, AT3G61470, AT3G08940	35.9536	3.72546e-05
GOTERM_BP_DIRECT	GO:0009737~response to abscisic acid	15.7303	AT1G20450, AT2G15970, AT1G20440, AT3G09600, AT1G01060, AT2G42530, AT5G40390, AT5G52310, AT5G37260, AT1G77120, AT2G40340, AT3G50970, AT1G49720, AT2G46830	8.21656	1.36701e-05		GOTERM_MF_DIRECT	GO:0016168~chlorophyll binding	4.60526	AT2G34430, AT1G61520, AT2G05070, AT1G19150, AT3G27690, AT3G61470, AT3G08940	30.4226	0.00011594
UP_KEYWORDS	Activator	11.236	AT3G11020, AT4G25480, AT5G53290, AT2G40340, AT5G06980, AT1G67970, AT2G28550, AT1G49720, AT3G12320, AT3G17609	6.45854	0.0254369		UP_KEYWORDS	Chromophore	4.60526	AT2G34430, AT1G61520, AT2G05070, AT1G19150, AT3G27690, AT3G61470, AT3G08940	26.3538	0.000292567
GOTERM_MF_DIRECT	GO:0003700~transcription factor activity, sequence-specific DNA binding	24.7191	AT3G11020, AT2G31380, AT5G53290, AT4G29190, AT3G09600, AT5G17300, AT1G01060, AT2G21320, AT1G67970, AT3G05800, AT5G48250, AT2G28550, AT4G38960, AT2G47890, AT3G07650, AT4G25480, AT5G37260, AT2G40340, AT4G27310, AT1G49720, AT3G17609, AT2G46830	3.70861	0.000110703		GOTERM_CC_DIRECT	GO:0009523~photosystem II	3.94737	AT2G34430, AT1G61520, AT2G05070, AT1G19150, AT3G27690, AT3G08940	26.1948	0.00322513
UP_KEYWORDS	Transcription regulation	23.5955	AT3G11020, AT5G24470, AT2G31380, AT5G53290, AT3G09600, AT5G17300, AT1G01060, AT2G21320, AT1G67970, AT3G05800, AT2G28550, AT3G12320, AT4G38960, AT4G25480, AT5G37260, AT2G46790, AT5G06980, AT2G40340, AT1G49720, AT3G17609, AT2G46830	3.29547	0.00340739		GOTERM_BP_DIRECT	GO:0018298~protein-chromophore linkage	4.60526	AT2G34430, AT1G61520, AT2G05070, AT1G19150, AT3G27690, AT3G61470, AT3G08940	23.5871	0.00057052
UP_KEYWORDS	Transcription	23.5955	AT3G11020, AT5G24470, AT2G31380, AT5G53290, AT3G09600, AT5G17300, AT1G01060, AT2G21320, AT1G67970, AT3G05800, AT2G28550, AT3G12320, AT4G38960, AT4G25480, AT5G37260, AT2G46790, AT5G06980, AT2G40340, AT1G49720, AT3G17609, AT2G46830	3.21844	0.00487454		UP_KEYWORDS	Photosystem II	4.60526	AT2G34430, AT1G61520, AT2G05070, AT4G21280, AT1G19150, AT3G27690, AT3G08940	22.9375	0.000681335
GOTERM_BP_DIRECT	GO:0006355~regulation of transcription, DNA-templated	31.4607	AT5G24470, AT5G43630, AT3G09600, AT5G17300, AT2G21320, AT3G12320, AT2G47890, AT1G22770, AT1G68050, AT4G25480, AT2G46790, AT5G06980, AT4G27310, AT2G46830, AT3G11020, AT2G31380, AT5G53290, AT4G29190, AT1G01060, AT1G67970, AT3G05800, AT2G28550, AT4G38960, AT3G07650, AT5G37260, AT2G40340, AT1G49720, AT3G17609	3.05552	0.000104168		GOTERM_CC_DIRECT	GO:0010287~plastoglobule	5.26316	AT1G52230, AT2G34430, AT1G61520, AT2G05070, AT1G19150, AT3G27690, AT3G61470, AT3G08940	18.6274	0.000247461
GOTERM_MF_DIRECT	GO:0003677~DNA binding	22.4719	AT3G11020, AT5G24470, AT3G54400, AT5G53290, AT5G43630, AT4G29190, AT2G16365, AT3G09600, AT5G17300, AT1G01060, AT1G67970, AT3G05800, AT2G28550, AT4G25480, AT5G37260, AT2G46790, AT2G40340, AT1G49720, AT3G17609, AT2G46830	2.81806	0.0337552		UP_KEYWORDS	Photosynthesis	7.23684	AT1G52230, AT2G34430, AT1G61520, AT2G05070, AT4G21280, AT1G19150, AT3G27690, AT3G61470, AT3G08940, AT1G03130, AT5G38420	17.2249	1.01136e-06
							GOTERM_CC_DIRECT	GO:0009534~chloroplast thylakoid	10.5263	AT1G52230, AT1G61520, AT5G24490, AT5G06690, AT3G08940, AT1G15980, AT3G01440, AT1G76080, AT2G34430, AT2G05070, AT4G21280, AT3G61470, AT1G74070, AT1G21500, AT3G46780, AT1G03130	13.5636	9.49629e-10
							UP_KEYWORDS	Thylakoid	13.1579	AT1G52230, AT1G61520, AT4G37925, AT1G52220, AT4G14870, AT1G19150, AT3G27690, AT3G08940, AT1G15980, AT3G01440, AT2G34430, AT5G21930, AT2G05070, AT4G21280, AT2G28605, AT1G76100, AT3G61470, AT1G74070, AT3G46780, AT1G03130	12.7759	2.06501e-12
							GOTERM_BP_DIRECT	GO:0015979~photosynthesis	7.23684	AT1G52230, AT2G34430, AT1G61520, AT4G04040, AT2G05070, AT4G21280, AT2G28605, AT1G19150, AT3G27690, AT3G61470, AT1G03130	12.0865	3.00313e-05
							GOTERM_CC_DIRECT	GO:0009579~thylakoid	9.21053	AT1G52230, AT1G61520, AT1G52220, AT3G27690, AT3G15840, AT3G08940, AT5G38420, AT2G34430, AT2G05070, AT4G21280, AT2G28605, AT1G76100, AT3G61470, AT1G03130	11.8682	1.998e-07
							GOTERM_CC_DIRECT	GO:0009535~chloroplast thylakoid membrane	13.1579	AT1G52230, AT1G51400, AT1G61520, AT4G37925, AT1G52220, AT4G14870, AT1G19150, AT3G27690, AT3G08940, AT5G14740, AT1G15980, AT3G01440, AT2G34430, AT5G21930, AT2G05070, AT4G21280, AT1G76100, AT3G61470, AT3G46780, AT1G03130	8.58142	2.15841e-09
							GOTERM_CC_DIRECT	GO:0009941~chloroplast envelope	9.86842	AT3G16240, AT1G61520, AT1G19150, AT3G27690, AT5G62720, AT3G08940, AT1G70410, AT5G14740, AT5G38420, AT1G76080, AT2G34430, AT2G05070, AT3G61470, AT3G46780, AT1G03130	4.82409	0.00292717
							GOTERM_CC_DIRECT	GO:0005773~vacuole	11.1842	AT4G23400, AT3G16240, AT3G10740, AT2G04690, AT1G11260, AT1G72150, AT4G23670, AT3G26520, AT1G64200, AT1G19670, AT3G51440, AT5G23210, AT1G14700, AT3G13750, AT2G22990, AT5G44020, AT5G14120	4.71978	0.000653265
							UP_KEYWORDS	Chloroplast	23.0263	AT3G62410, AT4G37925, AT1G52220, AT1G19150, AT4G14870, AT5G06690, AT3G27690, AT3G08940, AT4G29890, AT3G01440, AT1G76080, AT1G31170, AT5G21930, AT2G05070, AT1G76100, AT5G13730, AT3G46780, AT1G03130, AT3G29320, AT1G52230, AT1G80920, AT1G61520, AT5G14740, AT1G15980, AT4G15560, AT3G17470, AT5G38420, AT2G34430, AT5G61440, AT1G67560, AT4G21280, AT2G28605, AT3G61470, AT1G74070, AT1G60600	4.27407	9.02967e-10
							UP_KEYWORDS	Plastid	23.0263	AT3G62410, AT4G37925, AT1G52220, AT1G19150, AT4G14870, AT5G06690, AT3G27690, AT3G08940, AT4G29890, AT3G01440, AT1G76080, AT1G31170, AT5G21930, AT2G05070, AT1G76100, AT5G13730, AT3G46780, AT1G03130, AT3G29320, AT1G52230, AT1G80920, AT1G61520, AT5G14740, AT1G15980, AT4G15560, AT3G17470, AT5G38420, AT2G34430, AT5G61440, AT1G67560, AT4G21280, AT2G28605, AT3G61470, AT1G74070, AT1G60600	4.25645	1.01377e-09
							GOTERM_CC_DIRECT	GO:0009570~chloroplast stroma	9.86842	AT4G21445, AT3G29320, AT1G80920, AT1G70820, AT3G62410, AT5G24490, AT5G06690, AT3G15840, AT5G14740, AT4G15560, AT4G29890, AT5G38420, AT1G76080, AT4G21280, AT1G09390	4.01145	0.0234177
							UP_KEYWORDS	Transit peptide	22.3684	AT3G13450, AT3G62410, AT4G37925, AT1G52220, AT1G19150, AT4G14870, AT5G06690, AT3G08940, AT1G03090, AT4G29890, AT3G01440, AT1G76080, AT1G31170, AT5G21930, AT1G76100, AT5G13730, AT3G46780, AT1G03130, AT3G29320, AT1G52230, AT1G80920, AT1G61520, AT5G14740, AT1G15980, AT4G15560, AT3G17470, AT5G38420, AT5G61440, AT1G67560, AT4G21280, AT2G28605, AT3G61470, AT1G74070, AT1G60600	3.37988	1.01669e-06
							GOTERM_CC_DIRECT	GO:0009507~chloroplast	38.8158	AT3G62410, AT4G37925, AT4G14870, AT1G19150, AT1G72150, AT3G01440, AT4G26530, AT2G05070, AT1G68010, AT1G52230, AT5G20250, AT3G29320, AT1G70820, AT1G51430, AT5G62720, AT1G15980, AT5G14740, AT5G38420, AT5G25770, AT2G34430, AT1G67560, AT1G19670, AT2G28605, AT1G13700, AT3G61470, AT2G20670, AT5G44020, AT1G60600, AT1G51400, AT1G52220, AT5G24490, AT3G27690, AT5G06690, AT3G08940, AT1G70410, AT1G22370, AT4…	2.67271	2.77478e-10

## Sheet: Table S9
GO and other categories enrichment of organ-specific DE genes at 3 hours of cold treatment
Enrichment of genes that are downregulated DE in Cotyledons, 3							Enrichment of genes that are downregulated DE in Hypocotyl, 3							Enrichment of genes that are downregulated DE in Leaf, 3							Enrichment of genes that are downregulated DE in Flower, 3							Enrichment of genes that are downregulated DE in Seeds, 3
Category	Term	%	Genes	Fold Enrichment	FDR		Category	Term	%	Genes	Fold Enrichment	FDR		Category	Term	%	Genes	Fold Enrichment	FDR		Category	Term	%	Genes	Fold Enrichment	FDR		Category	Term	%	Genes	Fold Enrichment	FDR
UP_SEQ_FEATURE	region of interest:Type E(+) motif	7.26496	AT3G49170, AT2G33760, AT2G37320, AT1G15510, AT4G14820, AT4G19191, AT3G53360, AT1G34160, AT2G22410, AT5G04780, AT1G68930, AT2G33680, AT3G23330, AT5G56310, AT3G22150, AT5G09950, AT3G08820	11.3868	1.24691e-09		GOTERM_CC_DIRECT	GO:0000786~nucleosome	1.84162	AT3G54560, AT5G59970, AT3G53730, AT5G59690, AT1G07660, AT3G46320, AT3G18035, AT3G27360, AT5G10400, AT2G38810	8.84275	0.00201127		INTERPRO	IPR013210:Leucine-rich repeat-containing N-terminal, type 2	4.21687	AT5G67280, AT5G16000, AT5G05160, AT5G51350, AT4G13340, AT1G12460, AT3G20820, AT5G16590, AT1G53730, AT1G74180, AT3G28040, AT4G20270, AT4G39400, AT1G48480	5.50453	0.00246632		SMART	SM00380:AP2	6.06061	AT3G23240, AT1G43160, AT5G21960, AT1G19210, AT4G17490, AT3G16770	12.8204	0.0486579		INTERPRO	IPR004314:Domain of unknown function DUF239	1.57767	AT2G20170, AT4G15050, AT5G25950, AT2G19360, AT5G05030, AT2G17750, AT5G25410, AT5G11660, AT4G23390, AT4G10220, AT2G24950, AT2G44250, AT5G37520	10.4345	3.32026e-06
UP_SEQ_FEATURE	region of interest:Type DYW motif	4.2735	AT3G49170, AT2G33760, AT1G34160, AT5G04780, AT1G68930, AT3G23330, AT4G14820, AT1G15510, AT3G08820, AT5G09950	10.7016	0.000401804		UP_KEYWORDS	Nucleosome core	1.65746	AT3G54560, AT5G59970, AT3G53730, AT5G59690, AT1G07660, AT3G46320, AT3G27360, AT5G10400, AT2G38810	10.0445	0.00334417																INTERPRO	IPR025521:Domain of unknown function DUF4409	1.33495	AT2G17750, AT2G20170, AT5G25410, AT4G15050, AT4G23390, AT4G10220, AT2G24950, AT5G25950, AT2G19360, AT2G44250, AT5G05030	9.9328	0.000144322
UP_SEQ_FEATURE	region of interest:Type E motif	7.69231	AT3G49170, AT2G33760, AT2G37320, AT1G15510, AT4G14820, AT4G19191, AT3G53360, AT1G34160, AT2G22410, AT5G04780, AT5G37570, AT1G68930, AT2G33680, AT3G23330, AT5G56310, AT3G22150, AT5G09950, AT3G08820	10.2814	1.16492e-09		UP_SEQ_FEATURE	chain:Histone H4	0.92081	AT5G59970, AT3G53730, AT5G59690, AT1G07660, AT3G46320	34.9141	0.00885426																GOTERM_BP_DIRECT	GO:0031640~killing of cells of other organism	8.00971	AT1G60986, AT5G42235, AT1G60987, AT5G37473, AT3G27831, AT3G17155, AT3G27835, AT2G25685, AT5G46877, AT2G04034, AT4G39917, AT1G13755, AT3G04943, AT2G17723, AT1G56233, AT3G04945, AT3G16895, AT5G23212, AT5G51845, AT5G08505, AT2G43550, AT4G30067, AT1G13605, AT2G12475, AT2G02147, AT1G13607, AT2G14365, AT2G05335, AT1G49435, AT3G42473, AT5G40155, AT5G54220, AT5G42242, AT4G29280, AT4G22115, AT2G12465, AT2…	8.19991	2.8548e-37
UP_SEQ_FEATURE	repeat:PPR 11	6.83761	AT3G49170, AT4G17915, AT1G15510, AT4G14820, AT4G19191, AT3G53360, AT2G22410, AT5G04780, AT1G68930, AT2G33680, AT3G23330, AT5G37570, AT5G46100, AT3G22150, AT5G09950, AT3G08820	5.3013	0.000301534		INTERPRO	IPR001951:Histone H4	0.92081	AT5G59970, AT3G53730, AT5G59690, AT1G07660, AT3G46320	32.6611	0.0126631		Enrichment of genes that are upregulated DE in Leaf, 3							Enrichment of genes that are upregulated DE in Flower, 3							UP_KEYWORDS	Fungicide	7.88835	AT1G60986, AT5G42235, AT1G60987, AT5G37473, AT3G27831, AT3G17155, AT3G27835, AT2G25685, AT5G46877, AT2G04034, AT4G39917, AT1G13755, AT3G04943, AT2G17723, AT1G56233, AT3G04945, AT3G16895, AT5G51845, AT5G08505, AT2G43550, AT4G30067, AT1G13605, AT2G12475, AT2G02147, AT1G13607, AT2G14365, AT2G05335, AT3G42473, AT1G49435, AT5G40155, AT5G54220, AT5G42242, AT4G29280, AT4G22115, AT2G12465, AT2G04925, AT4…	7.84909	4.1233e-35
UP_SEQ_FEATURE	repeat:PPR 12	5.98291	AT3G49170, AT4G17915, AT1G15510, AT4G14820, AT4G19191, AT3G53360, AT2G22410, AT2G33680, AT3G23330, AT5G37570, AT1G68930, AT3G22150, AT5G09950, AT3G08820	5.21383	0.00279721		INTERPRO	IPR019809:Histone H4, conserved site	0.92081	AT5G59970, AT3G53730, AT5G59690, AT1G07660, AT3G46320	32.6611	0.0126631		Category	Term	%	Genes	Fold Enrichment	FDR		Category	Term	%	Genes	Fold Enrichment	FDR		UP_KEYWORDS	Antimicrobial	7.88835	AT1G60986, AT5G42235, AT1G60987, AT5G37473, AT3G27831, AT3G17155, AT3G27835, AT2G25685, AT5G46877, AT2G04034, AT4G39917, AT1G13755, AT3G04943, AT2G17723, AT1G56233, AT3G04945, AT3G16895, AT5G51845, AT5G08505, AT2G43550, AT4G30067, AT1G13605, AT2G12475, AT2G02147, AT1G13607, AT2G14365, AT2G05335, AT3G42473, AT1G49435, AT5G40155, AT5G54220, AT5G42242, AT4G29280, AT4G22115, AT2G12465, AT2G04925, AT4…	7.84909	4.1233e-35
UP_SEQ_FEATURE	repeat:PPR 10	7.69231	AT3G49170, AT4G17915, AT1G15510, AT4G14820, AT4G19191, AT3G53360, AT2G22410, AT5G04780, AT4G25270, AT5G37570, AT1G68930, AT2G33680, AT3G23330, AT5G56310, AT5G46100, AT3G22150, AT5G09950, AT3G08820	4.98772	9.31153e-05		SMART	SM00417:H4	0.92081	AT5G59970, AT3G53730, AT5G59690, AT1G07660, AT3G46320	30.6068	0.01209		GOTERM_BP_DIRECT	GO:0042742~defense response to bacterium	4	AT4G23150, AT5G46350, AT4G23140, AT1G51890, AT5G22570, AT5G13320, AT4G04500, AT2G25000, AT1G19250, AT4G04540, AT3G53810, AT5G26920, AT4G04490, AT5G46050, AT1G02450, AT4G23210, AT5G64810	3.65202	0.0271956		UP_KEYWORDS	Lipid metabolism	11.1111	AT3G44550, AT3G01420, AT3G22231, AT1G66120, AT5G03820, AT5G58690, AT1G35290, AT1G19640, AT1G62190, AT1G75890	6.26523	0.0339712		INTERPRO	IPR010851:S locus-related glycoprotein 1 binding pollen coat	1.09223	AT4G29280, AT1G49435, AT4G13095, AT2G10535, AT3G61172, AT3G43505, AT3G61175, AT4G29300, AT3G61177	7.73985	0.0249055
UP_SEQ_FEATURE	repeat:PPR 9	8.54701	AT3G49170, AT2G33760, AT4G17915, AT1G15510, AT4G14820, AT4G19191, AT3G53360, AT1G34160, AT2G22410, AT5G04780, AT4G25270, AT5G37570, AT1G68930, AT2G33680, AT3G23330, AT5G56310, AT5G46100, AT3G22150, AT5G09950, AT3G08820	4.96556	1.36885e-05									INTERPRO	IPR013320:Concanavalin A-like lectin/glucanase, subgroup	6.11765	AT4G23140, AT1G51890, AT5G65240, AT5G59670, AT2G37710, AT3G16530, AT3G53810, AT4G04490, AT1G65790, AT4G23210, AT4G06536, AT4G23150, AT5G38250, AT1G67520, AT5G12000, AT1G79680, AT5G47850, AT1G61360, AT5G65600, AT4G04500, AT4G23190, AT1G66880, AT4G04540, AT1G07570, AT1G21240, AT1G51860	3.36931	0.000410903									INTERPRO	IPR012946:X8	1.33495	AT1G66855, AT2G39640, AT3G23770, AT5G24318, AT1G78520, AT4G14080, AT2G43670, AT5G63230, AT2G43660, AT4G09090, AT5G63250	6.01988	0.0188308
UP_SEQ_FEATURE	repeat:PPR 8	8.97436	AT3G49170, AT2G33760, AT2G37320, AT4G17915, AT1G15510, AT4G14820, AT4G19191, AT3G53360, AT1G34160, AT2G22410, AT5G04780, AT4G25270, AT5G37570, AT1G68930, AT2G33680, AT3G23330, AT5G56310, AT5G46100, AT3G22150, AT5G09950, AT3G08820	4.87578	6.87179e-06									UP_KEYWORDS	Receptor	6.35294	AT4G23140, AT1G51890, AT5G65240, AT2G32680, AT5G59670, AT2G37710, AT3G53810, AT4G04490, AT2G25440, AT1G65790, AT2G29110, AT4G23210, AT4G06536, AT4G23150, AT5G38250, AT1G67520, AT1G47890, AT5G12000, AT5G47850, AT1G61360, AT5G65600, AT4G04500, AT4G23190, AT1G66880, AT4G04540, AT3G24900, AT1G51860	3.13653	0.000848019									GOTERM_BP_DIRECT	GO:0031146~SCF-dependent proteasomal ubiquitin-dependent protein catabolic process	2.6699	AT3G59610, AT3G17265, AT1G51290, AT3G51171, AT1G54640, AT3G59590, AT3G42830, AT1G12170, AT3G21170, AT3G20710, AT5G41720, AT1G77650, AT3G17480, AT1G12190, AT1G65990, AT3G21410, AT5G36200, AT1G51320, AT3G49520, AT2G17310, AT3G22421, AT3G20030	5.31886	1.32394e-06
INTERPRO	IPR002885:Pentatricopeptide repeat	8.54701	AT3G49170, AT2G33760, AT2G37320, AT1G15510, AT4G14820, AT4G19191, AT3G53360, AT1G34160, AT2G22410, AT5G04780, AT4G25270, AT5G37570, AT1G68930, AT2G33680, AT3G23330, AT5G56310, AT5G46100, AT3G22150, AT5G09950, AT3G08820	4.85899	4.39529e-05		Enrichment of genes that are upregulated DE in Hypocotyl, 3							UP_KEYWORDS	Serine/threonine-protein kinase	7.05882	AT4G23140, AT1G51890, AT5G65240, AT5G59670, AT2G37710, AT3G53810, AT4G04490, AT1G65790, AT2G23030, AT4G35500, AT4G23210, AT4G23150, AT5G38250, AT1G67520, AT5G66210, AT1G79680, AT5G47850, AT1G01560, AT1G61360, AT5G65600, AT4G04500, AT5G14640, AT2G28930, AT4G23190, AT1G66880, AT4G04540, AT1G07570, AT1G21240, AT5G01850, AT1G51860	2.70307	0.00354584									INTERPRO	IPR016140:Bifunctional inhibitor/plant lipid transfer protein/seed storage helical domain	2.18447	AT4G12825, AT3G63095, AT1G32280, AT2G38540, AT5G52160, AT3G29152, AT5G38180, AT5G09370, AT1G43665, AT1G43667, AT1G43666, AT4G08530, AT1G73550, AT1G12090, AT1G55260, AT1G73560, AT4G15160, AT2G15325	5.24312	8.49793e-05
UP_SEQ_FEATURE	repeat:PPR 7	8.97436	AT3G49170, AT2G33760, AT2G37320, AT4G17915, AT1G15510, AT4G14820, AT4G19191, AT3G53360, AT1G34160, AT2G22410, AT5G04780, AT4G25270, AT5G37570, AT1G68930, AT2G33680, AT3G23330, AT5G56310, AT5G46100, AT3G22150, AT5G09950, AT3G08820	4.72268	1.18553e-05		Category	Term	%	Genes	Fold Enrichment	FDR		INTERPRO	IPR017441:Protein kinase, ATP binding site	6.58824	AT4G23140, AT1G51890, AT5G65240, AT5G59670, AT2G37710, AT3G53810, AT4G04490, AT1G65790, AT2G23030, AT4G35500, AT4G23210, AT4G23150, AT5G38250, AT5G66210, AT5G47850, AT1G01560, AT1G61360, AT5G65600, AT4G04500, AT5G14640, AT2G28930, AT1G66880, AT4G23190, AT4G04540, AT1G07570, AT1G03740, AT5G01850, AT1G51860	2.66594	0.0113124									GOTERM_BP_DIRECT	GO:0050832~defense response to fungus	8.00971	AT1G60986, AT5G42235, AT1G60987, AT5G37473, AT3G27831, AT3G17155, AT3G27835, AT2G25685, AT5G46877, AT2G04034, AT4G39917, AT1G13755, AT3G04943, AT2G17723, AT1G56233, AT3G04945, AT3G16895, AT5G23212, AT5G51845, AT5G08505, AT2G43550, AT4G30067, AT1G13605, AT2G12475, AT2G02147, AT1G13607, AT2G14365, AT2G05335, AT1G49435, AT3G42473, AT5G40155, AT5G54220, AT5G42242, AT4G29280, AT4G22115, AT2G12465, AT2…	5.0896	2.23748e-24
UP_SEQ_FEATURE	repeat:PPR 6	8.97436	AT3G49170, AT2G33760, AT2G37320, AT4G17915, AT1G15510, AT4G14820, AT4G19191, AT3G53360, AT1G34160, AT2G22410, AT5G04780, AT4G25270, AT5G37570, AT1G68930, AT2G33680, AT3G23330, AT5G56310, AT5G46100, AT3G22150, AT5G09950, AT3G08820	4.58964	1.92535e-05		GOTERM_CC_DIRECT	GO:0005618~cell wall	7.66423	AT1G55120, AT4G14940, AT2G39730, AT4G18780, AT1G11580, AT5G48070, AT4G36360, AT5G19780, AT5G21105, AT5G53370, AT1G01900, AT1G03220, AT5G19770, AT4G34980, AT1G23200, AT1G20630, AT5G15490, AT3G55500, AT3G14310, AT3G24480, AT4G02350	3.42789	0.00418125		INTERPRO	IPR008271:Serine/threonine-protein kinase, active site	7.52941	AT4G23140, AT1G51890, AT5G65240, AT5G59670, AT2G37710, AT3G53810, AT4G04490, AT1G65790, AT2G23030, AT4G35500, AT4G23210, AT4G23150, AT5G38250, AT1G67520, AT5G66210, AT5G12000, AT1G79680, AT5G47850, AT1G01560, AT1G61360, AT5G65600, AT4G04500, AT5G14640, AT2G28930, AT1G66880, AT4G23190, AT4G04540, AT1G07570, AT1G21240, AT1G03740, AT5G01850, AT1G51860	2.5619	0.00482354									INTERPRO	IPR006527:F-box associated domain, type 1	2.42718	AT3G59610, AT3G17265, AT1G51290, AT3G51171, AT3G59590, AT1G12170, AT3G21170, AT3G20710, AT1G77650, AT3G17480, AT1G12190, AT1G65990, AT1G71320, AT3G21410, AT5G36200, AT1G51320, AT3G49520, AT2G17310, AT3G22421, AT3G20030	4.75254	6.54083e-05
UP_SEQ_FEATURE	repeat:PPR 5	8.97436	AT3G49170, AT2G33760, AT2G37320, AT4G17915, AT1G15510, AT4G14820, AT4G19191, AT3G53360, AT1G34160, AT2G22410, AT5G04780, AT4G25270, AT5G37570, AT1G68930, AT2G33680, AT3G23330, AT5G56310, AT5G46100, AT3G22150, AT5G09950, AT3G08820	4.54695	2.25462e-05		UP_KEYWORDS	Glycoprotein	13.5036	AT4G03550, AT4G22580, AT2G03480, AT1G54000, AT4G18780, AT5G18280, AT5G62630, AT4G32300, AT1G01900, AT2G41510, AT1G26850, AT1G23200, AT1G71400, AT3G14310, AT3G24480, AT4G21760, AT5G17420, AT4G19120, AT1G15530, AT1G21880, AT1G55120, AT3G01720, AT5G60300, AT2G41890, AT5G48070, AT3G54920, AT4G36360, AT2G45470, AT3G11210, AT1G53440, AT1G31850, AT1G19940, AT2G24230, AT4G25960, AT4G34980, AT1G59970, AT5…	2.09639	0.0436987		UP_KEYWORDS	Glycoprotein	13.4118	AT4G20830, AT1G75450, AT3G09405, AT5G65240, AT5G06730, AT5G60950, AT5G59670, AT1G01980, AT1G14420, AT4G18050, AT5G45650, AT3G54960, AT5G38250, AT1G67520, AT5G24540, AT1G79680, AT5G19730, AT1G30900, AT4G04500, AT4G04540, AT1G28290, AT1G24170, AT4G21120, AT1G72290, AT1G58520, AT3G43860, AT1G51860, AT1G73590, AT2G24450, AT4G23140, AT1G51890, AT3G57690, AT2G37710, AT4G08770, AT3G16530, AT3G53810, AT4…	2.13722	0.000138709									INTERPRO	IPR017451:F-box associated interaction domain	4.12621	AT3G59610, AT1G30930, AT2G16220, AT3G21170, AT3G20710, AT4G19940, AT1G12190, AT3G21410, AT3G61340, AT5G52620, AT1G33020, AT3G49520, AT2G17310, AT3G17265, AT1G51290, AT3G51171, AT3G59590, AT1G30920, AT3G07870, AT1G12170, AT1G20795, AT1G64290, AT1G26515, AT3G17480, AT1G77650, AT1G71320, AT1G65990, AT1G51320, AT5G36200, AT5G22791, AT1G47810, AT3G22421, AT3G20030, AT3G49450	4.66941	6.35014e-10
UP_SEQ_FEATURE	repeat:PPR 4	8.97436	AT3G49170, AT2G33760, AT2G37320, AT4G17915, AT1G15510, AT4G14820, AT4G19191, AT3G53360, AT1G34160, AT2G22410, AT5G04780, AT4G25270, AT5G37570, AT1G68930, AT2G33680, AT3G23330, AT5G56310, AT5G46100, AT3G22150, AT5G09950, AT3G08820	4.49468	2.73948e-05																							GOTERM_BP_DIRECT	GO:0006869~lipid transport	2.30583	AT4G12825, AT1G32280, AT3G52130, AT2G38540, AT1G51500, AT5G52160, AT3G29152, AT5G38180, AT5G09370, AT1G43665, AT1G43667, AT1G43666, AT4G08530, AT1G73550, AT1G12090, AT1G55260, AT1G73560, AT4G15160, AT2G15325	4.53231	0.000290469
UP_SEQ_FEATURE	repeat:PPR 3	8.97436	AT3G49170, AT2G33760, AT2G37320, AT4G17915, AT1G15510, AT4G14820, AT4G19191, AT3G53360, AT1G34160, AT2G22410, AT5G04780, AT4G25270, AT5G37570, AT1G68930, AT2G33680, AT3G23330, AT5G56310, AT5G46100, AT3G22150, AT5G09950, AT3G08820	4.4639	3.07499e-05																							GOTERM_CC_DIRECT	GO:0019005~SCF ubiquitin ligase complex	3.15534	AT3G59610, AT1G54640, AT3G21860, AT1G80440, AT3G21170, AT3G20710, AT1G02980, AT5G41720, AT1G12190, AT3G21410, AT3G49520, AT2G17310, AT3G17265, AT1G51290, AT3G51171, AT3G59590, AT1G12170, AT2G03190, AT1G77650, AT3G17480, AT1G65990, AT1G51320, AT5G36200, AT2G05330, AT3G22421, AT3G20030	4.33696	2.07947e-06
UP_SEQ_FEATURE	repeat:PPR 2	8.97436	AT3G49170, AT2G33760, AT2G37320, AT4G17915, AT1G15510, AT4G14820, AT4G19191, AT3G53360, AT1G34160, AT2G22410, AT5G04780, AT4G25270, AT5G37570, AT1G68930, AT2G33680, AT3G23330, AT5G56310, AT5G46100, AT3G22150, AT5G09950, AT3G08820	4.41352	3.7198e-05																							INTERPRO	IPR001810:F-box domain, cyclin-like	8.73786	AT3G59610, AT1G30930, AT2G22050, AT2G03560, AT3G44080, AT2G16220, AT1G69630, AT5G41720, AT4G19940, AT5G02930, AT1G12190, AT3G21410, AT5G56430, AT1G33020, AT4G35733, AT4G39590, AT2G17310, AT5G03020, AT5G53840, AT1G51290, AT3G51171, AT1G12170, AT1G20795, AT3G10510, AT2G16300, AT2G05970, AT4G39753, AT1G77650, AT5G36200, AT1G47810, AT1G20360, AT1G60410, AT3G20030, AT3G23970, AT3G49450, AT5G18680, AT1…	3.84702	2.90073e-19
UP_SEQ_FEATURE	repeat:PPR 1	8.97436	AT3G49170, AT2G33760, AT2G37320, AT4G17915, AT1G15510, AT4G14820, AT4G19191, AT3G53360, AT1G34160, AT2G22410, AT5G04780, AT4G25270, AT5G37570, AT1G68930, AT2G33680, AT3G23330, AT5G56310, AT5G46100, AT3G22150, AT5G09950, AT3G08820	4.41352	3.7198e-05																							GOTERM_MF_DIRECT	GO:0008289~lipid binding	2.18447	AT1G32280, AT5G17320, AT3G52130, AT2G38540, AT2G32370, AT5G52160, AT5G38180, AT5G09370, AT1G43665, AT3G03260, AT4G08530, AT1G73550, AT1G12090, AT4G25530, AT1G55260, AT1G73560, AT4G15160, AT2G15325	3.57638	0.0168631
INTERPRO	IPR011990:Tetratricopeptide-like helical	8.97436	AT3G49170, AT2G33760, AT2G37320, AT3G26580, AT1G15510, AT4G14820, AT4G19191, AT3G53360, AT1G34160, AT2G22410, AT5G04780, AT4G25270, AT5G37570, AT1G68930, AT2G33680, AT3G23330, AT5G56310, AT5G46100, AT3G22150, AT5G09950, AT3G08820	4.35849	0.000107135																							SMART	SM00256:FBOX	5.46117	AT3G59610, AT1G30930, AT2G22050, AT1G20735, AT2G16220, AT3G21170, AT3G20710, AT1G69630, AT4G19940, AT5G02930, AT1G12190, AT3G21410, AT3G61340, AT1G33020, AT4G35733, AT3G56780, AT3G49520, AT4G39760, AT4G39590, AT2G17310, AT5G53840, AT3G44060, AT5G48980, AT3G17265, AT4G05475, AT1G51290, AT3G51171, AT1G30920, AT3G07870, AT1G12170, AT5G39560, AT2G05970, AT3G17480, AT4G39753, AT1G71320, AT1G65990, AT5…	3.19109	8.92255e-09
																												UP_SEQ_FEATURE	disulfide bond	10.5583	AT2G12480, AT1G60986, AT2G38540, AT1G60987, AT5G42235, AT4G11320, AT5G37473, AT1G11590, AT3G27831, AT3G17155, AT4G12910, AT3G27835, AT2G25685, AT4G39917, AT5G46877, AT2G04034, AT1G13755, AT2G17723, AT3G04943, AT4G03930, AT1G56233, AT3G04945, AT3G16895, AT5G23212, AT5G51845, AT5G08505, AT2G43550, AT2G22970, AT4G30067, AT1G13605, AT2G12475, AT2G02147, AT1G13607, AT5G49180, AT2G14365, AT2G05335, AT1…	3.02838	1.54645e-18
																												UP_KEYWORDS	Plant defense	8.73786	AT1G60986, AT5G42235, AT1G60987, AT5G37473, AT3G27831, AT3G17155, AT3G27835, AT2G25685, AT5G46877, AT2G04034, AT4G39917, AT1G13755, AT2G17723, AT3G04943, AT1G56233, AT3G04945, AT2G17310, AT3G16895, AT1G18350, AT5G51845, AT5G08505, AT5G09980, AT2G43550, AT4G30067, AT1G13605, AT2G12475, AT2G02147, AT1G13607, AT2G14365, AT2G05335, AT1G49435, AT3G42473, AT5G40155, AT5G54220, AT5G42242, AT4G29280, AT4…	3.0129	4.21885e-13
																												UP_KEYWORDS	Disulfide bond	12.5	AT2G38540, AT4G11320, AT5G37473, AT3G17155, AT1G22670, AT5G46877, AT4G39917, AT2G25685, AT4G03930, AT2G22970, AT1G13605, AT1G13607, AT2G14365, AT2G05335, AT3G42473, AT1G49435, AT4G20800, AT4G29280, AT2G04925, AT2G12465, AT1G62660, AT5G06690, AT4G14080, AT4G13968, AT3G43505, AT4G29300, AT5G59105, AT2G33233, AT3G61172, AT4G08530, AT5G19315, AT3G24510, AT3G48231, AT3G61175, AT3G61177, AT5G55132, AT2…	2.98678	4.96358e-20
																												UP_KEYWORDS	Secreted	13.1068	AT2G38540, AT2G26870, AT2G27920, AT5G37473, AT3G17155, AT5G39260, AT3G21910, AT2G25685, AT5G46877, AT4G39917, AT4G03930, AT4G21630, AT2G22970, AT1G13605, AT1G13607, AT2G14365, AT2G05335, AT3G42473, AT1G49435, AT4G20800, AT4G29280, AT4G21640, AT2G04925, AT2G12465, AT4G13968, AT3G43505, AT4G29300, AT5G59105, AT2G33233, AT1G09550, AT5G58830, AT3G61172, AT5G19315, AT3G24510, AT3G48231, AT3G61175, AT3…	2.87984	6.26983e-20
																												GOTERM_MF_DIRECT	GO:0004842~ubiquitin-protein transferase activity	4.00485	AT3G59610, AT2G03560, AT1G54640, AT3G21860, AT4G01160, AT3G21170, AT3G20710, AT5G41720, AT3G27710, AT1G12190, AT3G21410, AT3G49520, AT2G17310, AT2G20160, AT5G53840, AT3G17265, AT1G10230, AT1G51290, AT3G51171, AT2G25700, AT3G59590, AT1G36340, AT3G42830, AT1G12170, AT1G24330, AT2G03190, AT3G17480, AT1G77650, AT1G65990, AT1G51320, AT5G36200, AT3G22421, AT3G20030	2.6917	0.00105488
																												UP_SEQ_FEATURE	domain:F-box	7.88835	AT3G59610, AT1G30930, AT2G22050, AT3G44080, AT2G16220, AT1G69630, AT5G41720, AT4G19940, AT5G02930, AT1G12190, AT3G21410, AT5G56430, AT1G33020, AT4G39590, AT2G17310, AT5G03020, AT5G53840, AT1G51290, AT3G51171, AT1G20795, AT3G10510, AT1G12170, AT1G48625, AT2G16300, AT2G05970, AT4G39753, AT1G77650, AT5G36200, AT1G47810, AT1G20360, AT1G60410, AT3G20030, AT3G23970, AT3G49450, AT5G18680, AT1G57580, AT1…	2.62515	9.83569e-10
																												GOTERM_CC_DIRECT	GO:0005576~extracellular region	22.0874	AT4G21620, AT1G66855, AT2G38540, AT2G26870, AT4G11320, AT1G31710, AT5G37473, AT2G27920, AT5G39260, AT3G17155, AT3G21910, AT1G22670, AT2G25685, AT4G39917, AT5G05030, AT5G46877, AT1G49800, AT5G25410, AT2G39640, AT4G23370, AT4G12900, AT4G03930, AT5G23212, AT4G21630, AT5G09700, AT2G22970, AT1G13605, AT1G63055, AT1G13607, AT5G52160, AT4G25830, AT1G63057, AT2G14365, AT2G05335, AT1G49435, AT3G42473, AT3…	2.30572	1.06707e-24
																												UP_KEYWORDS	Signal	28.1553	AT3G63095, AT1G68725, AT2G38540, AT2G26870, AT1G31710, AT4G11320, AT5G37473, AT5G05030, AT5G46877, AT4G39917, AT5G25410, AT4G03930, AT1G77780, AT4G17215, AT2G02515, AT5G40730, AT5G52160, AT2G14365, AT2G05335, AT3G42473, AT1G49435, AT2G12465, AT4G13968, AT4G29300, AT5G05260, AT1G09550, AT1G78520, AT5G24318, AT4G08530, AT5G19315, AT3G48231, AT1G32280, AT4G03945, AT2G32690, AT5G45095, AT5G22980, AT3…	2.12179	1.58508e-27
																												Enrichment of genes that are upregulated DE in Seeds, 3
																												Category	Term	%	Genes	Fold Enrichment	FDR
																												INTERPRO	IPR000617:Napin/ Bra allergen	0.848896	AT5G54740, AT4G27170, AT4G27140, AT4G27160, AT4G27150	46.9321	0.00144003
																												UP_SEQ_FEATURE	region of interest:Polar	0.848896	AT3G27660, AT4G25140, AT3G01570, AT5G51210, AT5G40420	41.3796	0.00228799
																												UP_SEQ_FEATURE	region of interest:Hydrophobic	0.848896	AT3G27660, AT4G25140, AT3G01570, AT5G51210, AT5G40420	41.3796	0.00228799
																												GOTERM_BP_DIRECT	GO:0010344~seed oilbody biogenesis	1.01868	AT1G05510, AT3G27660, AT4G25140, AT3G01570, AT5G16460, AT5G40420	37.1342	0.000182089
																												INTERPRO	IPR000136:Oleosin	1.69779	AT3G18570, AT3G27660, AT4G25140, AT5G61610, AT3G01570, AT2G25890, AT5G07530, AT1G48990, AT5G51210, AT5G40420	27.6071	2.49729e-08
																												UP_KEYWORDS	Seed storage protein	1.35823	AT5G54740, AT5G44120, AT4G27170, AT1G03880, AT4G28520, AT4G27140, AT4G27160, AT4G27150	26.8916	7.1595e-06
																												UP_KEYWORDS	Lipid droplet	1.86757	AT4G26740, AT1G05510, AT3G27660, AT4G25140, AT5G50700, AT3G01570, AT2G25890, AT5G07530, AT5G55240, AT5G51210, AT5G40420	25.8832	3.31578e-09
																												GOTERM_CC_DIRECT	GO:0012511~monolayer-surrounded lipid storage body	1.69779	AT3G18570, AT3G27660, AT4G25140, AT5G61610, AT3G01570, AT2G25890, AT5G07530, AT1G48990, AT5G51210, AT5G40420	23.8586	1.08781e-07
																												UP_KEYWORDS	Storage protein	1.35823	AT5G54740, AT5G44120, AT4G27170, AT1G03880, AT4G28520, AT4G27140, AT4G27160, AT4G27150	23.5301	2.29996e-05
																												GOTERM_BP_DIRECT	GO:0019915~lipid storage	2.03735	AT3G18570, AT1G05510, AT3G27660, AT4G25140, AT5G61610, AT3G01570, AT2G25890, AT5G07530, AT1G48990, AT5G16460, AT5G51210, AT5G40420	19.2547	1.13202e-08
																												GOTERM_CC_DIRECT	GO:0000326~protein storage vacuole	1.01868	AT5G44120, AT2G25940, AT1G03880, AT4G28520, AT1G49320, AT1G73190	17.894	0.015737
																												SMART	SM00835:SM00835	1.52801	AT2G18540, AT5G44120, AT2G28490, AT4G36700, AT1G03880, AT5G39190, AT3G04200, AT4G28520, AT5G39160	11.5701	0.00079961
																												INTERPRO	IPR006045:Cupin 1	1.52801	AT2G18540, AT5G44120, AT2G28490, AT4G36700, AT1G03880, AT5G39190, AT3G04200, AT4G28520, AT5G39160	9.82299	0.00430958
																												GOTERM_MF_DIRECT	GO:0045735~nutrient reservoir activity	2.37691	AT5G54740, AT5G44120, AT4G36700, AT3G04200, AT5G39190, AT4G28520, AT4G27160, AT2G18540, AT2G28490, AT4G27170, AT1G03880, AT4G27140, AT4G27150, AT5G39160	8.99046	5.49534e-06
																												SMART	SM00499:AAI	1.86757	AT2G44290, AT5G54740, AT1G03103, AT5G48485, AT4G27170, AT2G48140, AT3G51600, AT1G05450, AT4G27140, AT4G27160, AT4G27150	7.15578	0.00268624
																												KEGG_PATHWAY	ath00940:Phenylpropanoid biosynthesis	3.22581	AT5G54160, AT5G20940, AT5G54570, AT2G40890, AT4G37530, AT2G24800, AT1G48130, AT5G09640, AT2G38380, AT4G34050, AT2G44470, AT5G14130, AT1G02850, AT4G25980, AT2G34060, AT5G06720, AT1G24735, AT1G71695, AT4G37990	5.96861	1.12351e-06
																												INTERPRO	IPR016140:Bifunctional inhibitor/plant lipid transfer protein/seed storage helical domain	2.20713	AT5G54740, AT2G48140, AT1G05450, AT4G27160, AT1G62500, AT2G44290, AT5G48485, AT1G03103, AT4G27170, AT3G51600, AT1G62790, AT4G27140, AT4G27150	4.9203	0.019937
																												UP_SEQ_FEATURE	metal ion-binding site:Iron (heme axial ligand)	2.71647	AT2G02580, AT5G57260, AT2G40890, AT3G26220, AT4G37530, AT5G24950, AT2G24800, AT2G38380, AT2G45560, AT5G14130, AT4G25980, AT2G34060, AT3G26330, AT5G06720, AT3G48270, AT1G71695	3.74053	0.0320412
																												UP_KEYWORDS	Heme	3.90492	AT4G26740, AT3G30290, AT2G02580, AT5G57260, AT2G40890, AT3G26220, AT5G04660, AT4G37530, AT5G24950, AT2G24800, AT5G08250, AT2G38380, AT2G45560, AT5G14130, AT2G27000, AT4G25980, AT2G34060, AT5G55240, AT5G06720, AT3G26330, AT3G48270, AT1G71695, AT3G14630	2.77535	0.0453751
																												UP_KEYWORDS	Cell wall biogenesis/degradation	4.0747	AT3G10720, AT2G39700, AT5G47820, AT2G37090, AT4G39010, AT1G69530, AT2G03090, AT3G29030, AT3G43270, AT4G13840, AT5G25310, AT3G59850, AT1G62440, AT2G21770, AT5G03760, AT3G07830, AT4G23560, AT5G03795, AT5G20860, AT2G27380, AT2G20750, AT5G51490, AT1G02720, AT5G54690	2.73474	0.0369249
																												UP_KEYWORDS	Iron	6.45161	AT4G26740, AT2G02580, AT1G62380, AT2G01770, AT3G17790, AT2G38380, AT1G18910, AT3G24220, AT2G45560, AT5G14130, AT2G34060, AT5G55240, AT3G11050, AT5G06720, AT3G60290, AT3G14630, AT1G43800, AT4G03050, AT3G30290, AT1G35190, AT5G57260, AT2G40890, AT3G26220, AT5G04660, AT5G24950, AT4G37530, AT2G24800, AT3G22400, AT1G04350, AT5G08250, AT3G02610, AT1G05010, AT2G27000, AT4G25980, AT3G26330, AT3G43600, AT3…	2.34069	0.00418254
																												UP_KEYWORDS	Disulfide bond	9.67742	AT4G26740, AT2G15010, AT2G42885, AT5G10130, AT2G02130, AT1G69530, AT1G17860, AT3G29030, AT3G43270, AT5G24090, AT2G44470, AT5G14130, AT3G51600, AT1G02850, AT4G22235, AT5G55240, AT4G27140, AT5G51490, AT1G73290, AT5G39160, AT2G30370, AT3G10720, AT5G44120, AT4G37530, AT4G27160, AT2G44290, AT5G09640, AT4G27170, AT1G11190, AT5G20860, AT4G27150, AT1G71695, AT5G54740, AT5G54570, AT3G04200, AT2G43520, AT5…	2.30055	1.52011e-05
																												UP_KEYWORDS	Secreted	9.8472	AT2G15010, AT2G42885, AT5G10130, AT2G02130, AT1G69530, AT3G29030, AT3G43270, AT5G24090, AT3G59850, AT3G07830, AT4G23560, AT5G14130, AT3G30350, AT4G22235, AT2G27380, AT5G51490, AT1G73290, AT5G39160, AT3G10720, AT2G30370, AT4G37530, AT4G25000, AT5G09640, AT1G62440, AT1G28640, AT5G20860, AT1G71695, AT2G05380, AT3G04200, AT2G43520, AT5G39190, AT1G47540, AT3G17790, AT5G42510, AT4G13195, AT2G38380, AT3…	2.1526	0.000109834
																												UP_SEQ_FEATURE	disulfide bond	6.45161	AT2G15010, AT2G42885, AT5G54570, AT2G02130, AT2G43520, AT1G69530, AT5G39190, AT3G04200, AT3G43270, AT3G29030, AT1G47540, AT5G24090, AT2G38380, AT3G12203, AT2G44470, AT5G14130, AT3G51600, AT1G02850, AT4G22235, AT2G34060, AT5G06720, AT5G51490, AT5G39160, AT1G73290, AT3G10720, AT5G44120, AT2G39700, AT2G20070, AT4G37530, AT2G24800, AT1G24280, AT5G09640, AT1G03880, AT4G25980, AT5G20860, AT1G71695, AT2…	2.08822	0.0284605
																												UP_KEYWORDS	Oxidoreductase	8.82852	AT2G35660, AT4G26740, AT1G62380, AT5G47910, AT1G48130, AT3G61220, AT2G45560, AT5G14130, AT5G55240, AT3G60290, AT1G43800, AT4G03050, AT3G30290, AT1G32780, AT5G57260, AT5G04660, AT4G37530, AT3G22400, AT5G08250, AT1G22430, AT5G50700, AT3G02610, AT1G05010, AT3G26330, AT3G48270, AT1G71695, AT2G02580, AT3G17790, AT1G04610, AT1G19230, AT1G23010, AT2G38380, AT3G24220, AT2G34060, AT5G44380, AT5G06720, AT3…	2.03082	0.00314375
																												KEGG_PATHWAY	ath01110:Biosynthesis of secondary metabolites	7.47029	AT5G54160, AT1G62380, AT5G54570, AT4G23600, AT1G48130, AT2G23400, AT3G61220, AT4G02780, AT2G38380, AT4G34520, AT2G44470, AT3G24220, AT4G26200, AT5G14130, AT1G02850, AT2G34060, AT5G06720, AT2G23800, AT3G22740, AT5G20940, AT1G32780, AT2G40890, AT3G26220, AT5G04660, AT5G05870, AT5G24950, AT4G37530, AT2G24800, AT1G24280, AT4G34250, AT2G23410, AT1G71160, AT1G22430, AT3G08860, AT3G45130, AT4G34050, AT1…	2.01866	0.000813498

## Sheet: Table S10 
GO and other categories enrichment of organ-specific DE genes at 27 hours of cold treatment
Enrichment of genes that are upregulated DE in Cotyledons, 27							Enrichment of genes that are upregulated DE in Hypocotyl, 27							Enrichment of genes that are downregulated DE in Leaf, 27							Enrichment of genes that are downregulated DE in Flower, 27							Enrichment of genes that are downregulated DE in Young Flower, 27							Enrichment of genes that are downregulated DE in Seeds, 27
Category	Term	%	Genes	Fold Enrichment	FDR		Category	Term	%	Genes	Fold Enrichment	FDR		Category	Term	%	Genes	Fold Enrichment	FDR		Category	Term	%	Genes	Fold Enrichment	FDR		Category	Term	%	Genes	Fold Enrichment	FDR		Category	Term	%	Genes	Fold Enrichment	FDR
GOTERM_BP_DIRECT	GO:0002181~cytoplasmic translation	2.17786	AT1G74060, AT1G01100, AT3G53740, AT1G74050, AT3G11250, AT1G41880, AT3G49910, AT5G27770, AT4G25890, AT4G26230, AT2G27720, AT3G55750	11.3236	8.83875e-06		UP_KEYWORDS	mRNA transport	1.89655	AT3G53110, AT4G14300, AT1G10390, AT1G24706, AT5G56130, AT1G33980, AT1G79280, AT1G45233, AT4G37130, AT5G09860, AT5G42920	9.19507	0.000345368		GOTERM_MF_DIRECT	GO:0004579~dolichyl-diphosphooligosaccharide-protein glycotransferase activity	0.5386	AT1G61790, AT5G19690, AT1G32210, AT2G35520, AT4G21150, AT1G34130	15.5707	0.0229319		GOTERM_CC_DIRECT	GO:0005576~extracellular region	23.4177	AT3G12500, AT3G11780, AT3G10560, AT3G52780, AT5G06730, AT4G34480, AT2G01660, AT2G15130, AT2G47550, AT3G03670, AT2G36190, AT1G76955, AT5G04885, AT4G23560, AT5G36110, AT5G23035, AT5G50423, AT5G03810, AT1G11362, AT3G29250, AT4G37030, AT5G50260, AT4G12550, AT3G54925, AT3G48340, AT2G42990, AT2G31540, AT5G63170, AT2G18370, AT5G48100, AT5G59190, AT5G38610, AT1G54790, AT1G34040, AT4G33600, AT4G04460, AT1…	2.45676	0.000380098		INTERPRO	IPR013210:Leucine-rich repeat-containing N-terminal, type 2	4.80226	AT2G23300, AT4G28490, AT3G47110, AT3G02130, AT3G57830, AT1G55610, AT1G17230, AT4G29240, AT4G23740, AT5G21090, AT1G33600, AT2G25790, AT5G51560, AT1G33610, AT4G20940, AT3G56370, AT2G26730	6.24311	2.23373e-05		INTERPRO	IPR004314:Domain of unknown function DUF239	2.34807	AT2G20170, AT2G44240, AT4G15050, AT5G25950, AT2G19360, AT5G36770, AT5G05030, AT2G17750, AT4G23380, AT5G25410, AT5G11660, AT4G23390, AT4G10220, AT2G24950, AT3G48230, AT2G44250, AT5G37520	15.1557	8.52651e-12
GOTERM_CC_DIRECT	GO:0022627~cytosolic small ribosomal subunit	4.53721	AT1G04270, AT1G23410, AT5G07090, AT5G28060, AT3G46040, AT3G11940, AT4G09800, AT1G07770, AT4G25740, AT2G36160, AT5G15200, AT5G41520, AT3G02080, AT4G34555, AT3G43980, AT1G22780, AT5G18380, AT5G02960, AT5G23740, AT5G62300, AT3G45030, AT5G47930, AT3G04920, AT1G48830, AT3G10610	10.796	8.10446e-15		UP_KEYWORDS	Amino-acid biosynthesis	3.27586	AT5G11880, AT1G29900, AT5G10920, AT5G17920, AT2G41220, AT4G39980, AT1G72810, AT4G19710, AT3G57560, AT4G29840, AT1G80600, AT2G22910, AT2G29690, AT1G48860, AT1G15710, AT3G03630, AT2G17630, AT3G58610, AT3G23940	5.85141	6.05615e-06		GOTERM_BP_DIRECT	GO:0006506~GPI anchor biosynthetic process	0.807899	AT5G14850, AT2G39630, AT3G45100, AT2G34980, AT5G17250, AT4G17910, AT1G11880, AT2G22530, AT1G63110	12.2186	0.00036006		UP_KEYWORDS	Signal	27.2152	AT1G56620, AT3G12500, AT3G11780, AT2G23148, AT3G52780, AT5G06730, AT4G21370, AT4G34480, AT4G21390, AT2G01660, AT1G26380, AT2G15130, AT2G47550, AT3G03670, AT2G36190, AT1G76955, AT1G65790, AT4G23560, AT5G04885, AT5G23035, AT3G55665, AT5G50423, AT5G03810, AT1G11362, AT2G27389, AT5G36330, AT5G50260, AT4G12550, AT3G48340, AT2G42990, AT2G31540, AT5G63170, AT2G18370, AT1G16950, AT4G24450, AT4G31370, AT5…	2.07189	0.00394245		GOTERM_CC_DIRECT	GO:0031225~anchored component of membrane	3.9548	AT4G09030, AT1G72230, AT2G27130, AT4G08670, AT1G77630, AT3G44100, AT4G38660, AT4G37450, AT1G29980, AT5G58050, AT2G17120, AT4G29360, AT5G56170, AT5G61130	4.41707	0.0216203		INTERPRO	IPR025521:Domain of unknown function DUF4409	1.9337	AT2G20170, AT2G44240, AT4G15050, AT5G25950, AT2G19360, AT5G05030, AT2G17750, AT5G25410, AT4G23380, AT4G23390, AT4G10220, AT2G24950, AT3G48230, AT2G44250	14.0413	1.16957e-08
GOTERM_CC_DIRECT	GO:0022626~cytosolic ribosome	7.25953	AT1G04270, AT1G74060, AT5G13850, AT1G01100, AT3G53740, AT5G28060, AT3G46040, AT3G11940, AT2G37190, AT1G07770, AT4G25740, AT4G15000, AT2G36160, AT5G23900, AT1G02780, AT3G18740, AT5G47930, AT3G04920, AT1G08360, AT5G07090, AT4G18730, AT2G45240, AT4G09800, AT5G15200, AT5G41520, AT4G25890, AT3G02080, AT3G55750, AT2G27720, AT3G14600, AT4G27090, AT1G07610, AT1G22780, AT3G11250, AT4G02230, AT5G02960, AT3…	9.82228	7.21544e-24		UP_SEQ_FEATURE	region of interest:Type DYW motif	1.89655	AT4G14850, AT1G34160, AT1G71420, AT3G49710, AT4G33170, AT1G74630, AT3G02010, AT1G25360, AT3G23330, AT4G14820, AT5G09950	5.59451	0.034084		GOTERM_BP_DIRECT	GO:0006487~protein N-linked glycosylation	1.0772	AT1G30000, AT1G61790, AT2G39630, AT1G32210, AT1G27520, AT2G35520, AT5G43710, AT4G21150, AT5G14950, AT1G02145, AT5G38460, AT5G02410	8.37849	0.000132531									INTERPRO	IPR001611:Leucine-rich repeat	5.36723	AT2G23300, AT1G61190, AT4G28490, AT3G47110, AT3G02130, AT3G57830, AT1G55610, AT1G17230, AT4G29240, AT3G49750, AT4G23740, AT5G21090, AT1G33600, AT2G25790, AT5G51560, AT1G33610, AT4G20940, AT3G56370, AT2G26730	4.07351	0.00163077		GOTERM_BP_DIRECT	GO:0031640~killing of cells of other organism	7.73481	AT5G48953, AT1G60983, AT1G60986, AT5G42235, AT5G37473, AT3G17155, AT2G25685, AT5G46877, AT2G04034, AT4G39917, AT1G13755, AT3G04943, AT1G56233, AT3G16895, AT5G23212, AT4G19905, AT5G51845, AT5G08505, AT4G30067, AT1G13605, AT2G12475, AT2G02147, AT2G14365, AT5G40155, AT4G29285, AT5G54220, AT4G22115, AT2G12465, AT2G04925, AT2G21465, AT4G13968, AT1G58055, AT5G59105, AT2G33233, AT3G61172, AT3G24510, AT3…	8.17506	8.20297e-31
GOTERM_CC_DIRECT	GO:0022625~cytosolic large ribosomal subunit	5.62613	AT1G01100, AT1G74060, AT3G53740, AT2G37190, AT4G15000, AT5G23900, AT1G02780, AT1G41880, AT2G36170, AT3G18740, AT1G15250, AT1G08360, AT3G11120, AT1G74050, AT4G18730, AT5G27770, AT4G25890, AT4G26230, AT3G55750, AT2G27720, AT3G14600, AT4G27090, AT3G11250, AT4G02230, AT3G56020, AT3G49910, AT3G52590, AT2G33370, AT2G25210, AT1G69620, AT5G46430	9.64536	1.37714e-17		UP_KEYWORDS	mRNA splicing	2.41379	AT4G18465, AT5G25060, AT1G27900, AT3G18165, AT5G09860, AT1G03910, AT1G20960, AT4G03430, AT4G14300, AT5G56130, AT1G24706, AT1G45233, AT2G20020, AT5G42920	5.1603	0.00443775		KEGG_PATHWAY	ath00563:Glycosylphosphatidylinositol(GPI)-anchor biosynthesis	0.807899	AT5G14850, AT3G45100, AT2G34980, AT5G17250, AT3G07180, AT4G17910, AT1G11880, AT2G22530, AT1G63110	7.73276	0.0108943									UP_KEYWORDS	Leucine-rich repeat	5.9322	AT2G23300, AT4G16890, AT5G55540, AT1G61190, AT4G28490, AT3G47110, AT3G57830, AT3G02130, AT1G55610, AT1G17230, AT4G29240, AT5G46270, AT4G23740, AT5G21090, AT1G33600, AT2G25790, AT1G33610, AT5G51560, AT4G20940, AT3G56370, AT2G26730	3.01411	0.0327558		UP_KEYWORDS	Fungicide	7.59669	AT5G48953, AT1G60983, AT1G60986, AT5G42235, AT5G37473, AT3G17155, AT2G25685, AT5G46877, AT2G04034, AT4G39917, AT1G13755, AT3G04943, AT1G56233, AT3G16895, AT4G19905, AT5G51845, AT5G08505, AT4G30067, AT1G13605, AT2G12475, AT2G02147, AT2G14365, AT5G40155, AT4G29285, AT5G54220, AT4G22115, AT2G12465, AT2G04925, AT2G21465, AT4G13968, AT1G58055, AT5G59105, AT2G33233, AT3G61172, AT3G24510, AT3G48231, AT3…	7.58895	3.06415e-28
GOTERM_CC_DIRECT	GO:0015935~small ribosomal subunit	1.63339	AT1G04270, AT1G80620, AT1G22780, AT3G11940, AT4G09800, AT5G02960, AT5G15200, AT3G45030, AT5G62300	8.84005	0.008602		GOTERM_BP_DIRECT	GO:0008380~RNA splicing	2.75862	AT4G18465, AT3G19840, AT5G25060, AT1G27900, AT5G54180, AT5G64950, AT5G09860, AT1G03910, AT1G20960, AT5G06810, AT4G14300, AT5G56130, AT1G24706, AT5G51300, AT1G45233, AT5G42920	5.08345	0.000904202		KEGG_PATHWAY	ath00510:N-Glycan biosynthesis	1.16697	AT1G30000, AT1G32210, AT1G16900, AT1G02145, AT2G39630, AT1G61790, AT5G19690, AT2G35520, AT4G21150, AT1G34130, AT5G14950, AT5G02410, AT5G38460	6.09248	0.000713636		Enrichment of genes that are upregulated DE in Flower, 27							UP_KEYWORDS	Cell membrane	11.0169	AT3G26935, AT2G25680, AT3G07160, AT2G37710, AT3G02130, AT2G34960, AT4G32300, AT4G24040, AT4G00430, AT3G59420, AT1G25390, AT2G27130, AT3G45780, AT1G11820, AT3G48760, AT4G23640, AT4G37450, AT2G17120, AT2G25790, AT2G31960, AT3G59100, AT4G09030, AT5G09220, AT4G28490, AT3G47110, AT1G55610, AT1G17230, AT3G53380, AT4G10380, AT1G77630, AT5G13000, AT5G19280, AT4G29360, AT5G57940, AT5G56170, AT3G56370, AT4…	2.98077	5.08988e-06		UP_KEYWORDS	Antimicrobial	7.59669	AT5G48953, AT1G60983, AT1G60986, AT5G42235, AT5G37473, AT3G17155, AT2G25685, AT5G46877, AT2G04034, AT4G39917, AT1G13755, AT3G04943, AT1G56233, AT3G16895, AT4G19905, AT5G51845, AT5G08505, AT4G30067, AT1G13605, AT2G12475, AT2G02147, AT2G14365, AT5G40155, AT4G29285, AT5G54220, AT4G22115, AT2G12465, AT2G04925, AT2G21465, AT4G13968, AT1G58055, AT5G59105, AT2G33233, AT3G61172, AT3G24510, AT3G48231, AT3…	7.58895	3.06415e-28
GOTERM_BP_DIRECT	GO:0000028~ribosomal small subunit assembly	1.45191	AT1G04270, AT3G11940, AT4G25740, AT2G36160, AT5G41520, AT3G02080, AT5G47930, AT3G10610	8.72337	0.0461477		GOTERM_BP_DIRECT	GO:0006397~mRNA processing	3.44828	AT4G18465, AT5G51120, AT5G25060, AT3G13290, AT1G27900, AT3G66652, AT5G09860, AT1G03910, AT1G20960, AT5G45330, AT3G13300, AT5G13480, AT5G61780, AT4G14300, AT5G56130, AT1G24706, AT1G45233, AT2G20020, AT1G61010, AT5G42920	4.94626	3.60563e-05		GOTERM_BP_DIRECT	GO:0009658~chloroplast organization	1.97487	AT4G39460, AT1G35680, AT3G52750, AT1G48280, AT1G08540, AT5G19620, AT5G16620, AT2G48120, AT3G63140, AT1G63680, AT4G20130, AT3G19570, AT5G22640, AT4G38160, AT1G32080, AT5G67570, AT5G63420, AT2G24060, AT4G14605, AT3G48870, AT4G34020, AT4G18570	4.30096	5.36534e-05		Category	Term	%	Genes	Fold Enrichment	FDR		UP_KEYWORDS	Glycoprotein	13.2768	AT4G16190, AT2G37710, AT3G02130, AT4G32300, AT4G33220, AT2G02970, AT3G59420, AT5G67360, AT1G25390, AT2G27130, AT1G11820, AT2G41510, AT5G64260, AT3G13650, AT3G06550, AT5G42230, AT4G37450, AT2G17120, AT2G25790, AT5G50400, AT2G26730, AT3G17070, AT5G03610, AT4G09030, AT4G28490, AT4G02130, AT3G47110, AT1G55610, AT1G17230, AT3G04290, AT4G21590, AT1G09560, AT3G62060, AT3G53380, AT5G02190, AT1G77630, AT3…	2.16568	0.00135025		GOTERM_MF_DIRECT	GO:0004857~enzyme inhibitor activity	1.51934	AT4G03945, AT4G00872, AT1G48010, AT5G50070, AT5G50050, AT1G56100, AT3G05741, AT1G11593, AT3G27999, AT3G17230, AT5G46960	6.18444	0.0141587
GOTERM_CC_DIRECT	GO:0005840~ribosome	10.3448	AT1G74060, AT3G53740, AT5G28060, AT3G46040, AT3G59650, AT3G11940, AT1G07770, AT1G07830, AT2G36160, AT5G23900, AT1G02780, AT2G36170, AT5G23740, AT3G11120, AT1G74050, AT4G18730, AT2G40290, AT5G27770, AT4G26230, AT3G02080, AT1G22780, AT5G18380, AT4G02230, AT3G52590, AT2G25210, AT1G69620, AT1G48830, AT3G10610, AT1G01100, AT1G23410, AT1G56045, AT2G37190, AT4G15000, AT4G25740, AT1G41880, AT3G18740, AT1…	7.93149	2.83478e-30		UP_KEYWORDS	mRNA processing	3.62069	AT4G18465, AT5G51120, AT5G23880, AT5G25060, AT3G13290, AT1G27900, AT3G66652, AT3G18165, AT5G09860, AT1G03910, AT1G20960, AT5G45330, AT3G13300, AT4G03430, AT4G14300, AT5G56130, AT1G24706, AT1G45233, AT2G20020, AT1G61010, AT5G42920	4.70353	3.43047e-05		GOTERM_CC_DIRECT	GO:0009941~chloroplast envelope	7.2711	AT1G80560, AT1G35680, AT4G25100, AT5G50250, AT2G21340, AT1G08530, AT3G45890, AT5G19620, AT2G05990, AT4G01310, AT5G14100, AT5G26742, AT1G03680, AT3G56910, AT5G47190, AT3G11170, AT1G32080, AT4G29060, AT5G17520, AT3G25920, AT5G52540, AT5G66380, AT2G44640, AT3G26060, AT3G25860, AT3G63140, AT1G42960, AT2G33450, AT3G14110, AT5G35360, AT1G31410, AT4G01150, AT2G39290, AT1G13900, AT5G08540, AT2G24020, AT5…	3.63489	1.75854e-20		INTERPRO	IPR009605:Domain of unknown function DUF1216	2.30415	AT5G39870, AT3G28980, AT3G28820, AT3G28840, AT3G28790	69.9525	0.000652594		UP_SEQ_FEATURE	transmembrane region	12.9944	AT5G24150, AT4G37640, AT3G26935, AT3G13360, AT1G19440, AT3G07160, AT3G30180, AT3G02130, AT3G48310, AT4G00430, AT3G59420, AT1G02730, AT3G03090, AT3G48760, AT4G23640, AT3G56950, AT2G25790, AT2G24180, AT2G31960, AT3G19930, AT2G26730, AT3G59100, AT4G38920, AT5G25120, AT2G46720, AT5G27420, AT5G09220, AT4G26940, AT4G28490, AT1G63170, AT1G55610, AT4G00400, AT4G23740, AT4G10380, AT2G36380, AT1G12760, AT3…	2.04238	0.00100338		INTERPRO	IPR013187:F-box associated domain, type 3	2.07182	AT1G30930, AT2G16220, AT2G40920, AT1G30920, AT3G07870, AT1G64290, AT3G04660, AT4G13060, AT4G19940, AT1G70970, AT1G33020, AT1G47810, AT5G22791, AT1G70390, AT3G49450	5.47063	0.000897803
UP_KEYWORDS	Ribosomal protein	11.0708	AT1G74060, AT3G53740, AT5G28060, AT3G46040, AT3G59650, AT3G11940, AT1G07770, AT1G07830, AT2G36160, AT5G23900, AT1G02780, AT2G36170, AT3G18240, AT5G23740, AT3G11120, AT1G74050, AT4G18730, AT5G15200, AT5G27770, AT4G26230, AT3G02080, AT1G22780, AT4G02230, AT5G18380, AT3G49910, AT3G52590, AT2G25210, AT3G45030, AT5G62300, AT1G69620, AT1G48830, AT3G10610, AT1G04270, AT1G01100, AT1G23410, AT1G56045, AT2…	7.56108	2.39059e-31		GOTERM_BP_DIRECT	GO:0009658~chloroplast organization	2.24138	AT5G17790, AT1G62750, AT5G54180, AT2G31840, AT5G58270, AT5G42480, AT4G23940, AT1G21650, AT1G64810, AT3G18420, AT3G62910, AT3G23400, AT1G24490	4.52681	0.0462357		GOTERM_CC_DIRECT	GO:0009570~chloroplast stroma	8.70736	AT1G80560, AT1G49630, AT1G35680, AT4G09040, AT3G06350, AT4G25100, AT5G50250, AT1G58080, AT4G01310, AT2G05990, AT5G66090, AT3G27160, AT4G15510, AT5G26742, AT1G03680, AT5G47190, AT4G29060, AT3G48110, AT3G25660, AT3G25920, AT4G18440, AT3G02660, AT3G58140, AT3G25860, AT5G49030, AT2G33180, AT2G44050, AT5G62790, AT5G48960, AT3G63140, AT5G35360, AT1G66430, AT2G33450, AT5G16140, AT4G03520, AT3G45980, AT5…	3.61964	5.96284e-25		UP_KEYWORDS	Secreted	13.8249	AT3G05930, AT1G34575, AT2G32885, AT4G11485, AT3G17060, AT5G07410, AT1G11770, AT5G44360, AT2G14610, AT3G07830, AT2G31085, AT1G24110, AT5G39300, AT5G47000, AT5G42170, AT2G20208, AT1G67290, AT5G07420, AT2G03937, AT1G32950, AT4G17690, AT2G44560, AT3G09220, AT5G39310, AT5G58840, AT2G16730, AT5G60615, AT1G69940, AT4G11760, AT3G52600	3.22033	5.89056e-05									GOTERM_BP_DIRECT	GO:0050832~defense response to fungus	8.14917	AT5G48953, AT1G60983, AT1G60986, AT5G42235, AT5G37473, AT3G17155, AT4G18780, AT2G25685, AT5G46877, AT2G04034, AT4G39917, AT1G13755, AT3G04943, AT1G56233, AT3G16895, AT4G11130, AT5G23212, AT4G19905, AT5G51845, AT5G08505, AT4G30067, AT1G13605, AT2G12475, AT2G02147, AT2G14365, AT5G40155, AT4G29285, AT5G54220, AT5G44030, AT4G22115, AT2G12465, AT2G04925, AT2G21465, AT4G13968, AT1G58055, AT5G59105, AT2…	5.34601	1.55046e-22
GOTERM_MF_DIRECT	GO:0003735~structural constituent of ribosome	11.9782	AT1G74060, AT3G53740, AT5G28060, AT3G46040, AT3G59650, AT3G11940, AT1G07770, AT1G07830, AT2G36160, AT4G01100, AT5G23900, AT1G02780, AT1G80620, AT3G51870, AT2G36170, AT3G18240, AT5G23740, AT3G11120, AT1G74050, AT4G18730, AT5G15200, AT5G27770, AT4G26230, AT3G02080, AT1G22780, AT4G02230, AT5G18380, AT3G49910, AT3G52590, AT2G25210, AT3G45030, AT5G62300, AT1G69620, AT1G48830, AT3G10610, AT1G04270, AT1…	6.84231	3.36177e-32		UP_SEQ_FEATURE	region of interest:Type E motif	2.58621	AT1G71420, AT4G33170, AT1G74630, AT1G25360, AT3G50420, AT4G14820, AT1G34160, AT3G49710, AT5G47460, AT3G02010, AT5G39350, AT3G23330, AT1G33350, AT2G35030, AT5G09950	4.07186	0.0248481		UP_KEYWORDS	Amino-acid biosynthesis	1.8851	AT1G80560, AT3G22425, AT3G63250, AT3G06350, AT1G58080, AT1G74040, AT2G19940, AT2G36230, AT1G29410, AT3G59760, AT5G65780, AT3G54640, AT5G53460, AT3G61440, AT5G53850, AT5G17990, AT4G27070, AT5G34930, AT1G75330, AT2G43750, AT4G39120	3.43995	0.00421534		UP_KEYWORDS	Signal	31.3364	AT3G05930, AT1G34575, AT2G32885, AT2G21655, AT1G29730, AT1G74830, AT3G17060, AT5G07410, AT1G28306, AT5G44360, AT2G14610, AT3G07830, AT1G24110, AT3G10460, AT5G20390, AT2G20700, AT5G47000, AT1G70720, AT1G51250, AT3G29797, AT1G67290, AT3G28820, AT1G60760, AT2G03937, AT1G55570, AT4G17690, AT3G09220, AT5G54062, AT3G52600, AT5G38240, AT3G28980, AT4G11485, AT3G26110, AT1G21850, AT3G60900, AT3G01250, AT2…	2.50356	3.69094e-10									GOTERM_BP_DIRECT	GO:0031146~SCF-dependent proteasomal ubiquitin-dependent protein catabolic process	2.34807	AT3G59610, AT1G51290, AT1G54640, AT3G51171, AT3G59590, AT3G42830, AT1G12170, AT3G21170, AT5G41720, AT1G12190, AT1G65990, AT3G21410, AT5G36200, AT3G49520, AT4G10190, AT2G17310, AT3G20030	4.82928	0.000671126
GOTERM_BP_DIRECT	GO:0042254~ribosome biogenesis	3.44828	AT5G28060, AT2G37190, AT4G09800, AT1G02780, AT5G23900, AT4G26230, AT3G55750, AT3G14600, AT4G27090, AT1G22780, AT3G11250, AT3G12370, AT4G02230, AT1G41880, AT1G69620, AT3G04920, AT1G15250, AT5G47930, AT5G46430	6.56557	9.60274e-07		UP_SEQ_FEATURE	repeat:PPR 14	2.75862	AT4G14850, AT1G06710, AT4G33170, AT1G25360, AT3G50420, AT1G71460, AT3G09060, AT3G16890, AT1G31840, AT3G49710, AT5G47460, AT3G02010, AT5G39350, AT2G35030, AT1G13630, AT5G09950	3.99978	0.0145245		GOTERM_CC_DIRECT	GO:0005802~trans-Golgi network	3.41113	AT1G19710, AT1G25570, AT1G26940, AT5G06050, AT1G55130, AT4G26550, AT5G64030, AT3G61130, AT2G43200, AT3G27230, AT4G01210, AT5G20350, AT1G30000, AT1G04430, AT1G20270, AT3G08650, AT5G61840, AT2G41770, AT3G15380, AT5G54440, AT1G51630, AT1G30450, AT2G38650, AT1G10130, AT1G13900, AT5G65810, AT5G12260, AT3G56750, AT1G77130, AT5G53340, AT2G35610, AT3G55830, AT4G33410, AT2G39750, AT2G28310, AT4G34960, AT5…	3.30698	4.9218e-07		GOTERM_CC_DIRECT	GO:0005576~extracellular region	21.1982	AT3G05930, AT2G32885, AT4G11485, AT5G44840, AT3G26110, AT2G21655, AT1G21850, AT3G17060, AT2G31425, AT5G07410, AT2G14610, AT3G07830, AT5G35405, AT2G31085, AT1G24110, AT5G14890, AT5G39300, AT3G10460, AT5G20390, AT5G47000, AT5G42170, AT2G20208, AT3G29797, AT1G67290, AT5G49665, AT4G02655, AT5G07420, AT2G03937, AT1G55570, AT1G32950, AT4G17690, AT2G19980, AT2G44560, AT3G09220, AT5G39310, AT4G33860, AT5…	2.30301	0.000106661		Enrichment of genes that are upregulated DE in Young Flower, 27							INTERPRO	IPR017451:F-box associated interaction domain	4.14365	AT3G59610, AT1G30930, AT2G16220, AT3G21170, AT4G13060, AT4G19940, AT1G12190, AT3G21410, AT1G70970, AT1G33020, AT3G49520, AT2G17310, AT1G51290, AT3G51171, AT1G30920, AT2G40920, AT3G59590, AT3G07870, AT1G12170, AT3G04660, AT1G64290, AT1G65990, AT1G71320, AT5G36200, AT4G10190, AT1G47810, AT5G22791, AT1G70390, AT3G20030, AT3G49450	4.57619	3.29726e-08
UP_KEYWORDS	Ribonucleoprotein	11.9782	AT1G74060, AT3G53740, AT5G28060, AT3G11940, AT3G59650, AT3G46040, AT1G07770, AT1G07830, AT2G36160, AT1G60170, AT5G23900, AT1G02780, AT2G36170, AT3G18240, AT5G23740, AT2G47640, AT3G11120, AT1G74050, AT4G18730, AT5G15200, AT5G27770, AT4G26230, AT3G02080, AT1G22780, AT4G02230, AT5G18380, AT3G49910, AT3G52590, AT2G25210, AT3G45030, AT5G62300, AT1G69620, AT1G48830, AT3G10610, AT1G04270, AT1G01100, AT1…	6.50353	3.29766e-30		UP_SEQ_FEATURE	repeat:PPR 13	3.27586	AT1G06710, AT4G14850, AT1G71420, AT4G33170, AT1G25360, AT3G50420, AT4G14820, AT1G71460, AT3G09060, AT3G16890, AT1G31840, AT3G49710, AT5G47460, AT3G02010, AT5G39350, AT3G23330, AT2G35030, AT1G13630, AT5G09950	3.98437	0.0016562		UP_KEYWORDS	Signal-anchor	3.14183	AT5G02502, AT4G25720, AT5G06050, AT1G27520, AT3G10730, AT5G20590, AT2G25300, AT1G14230, AT3G61130, AT5G64030, AT2G43200, AT5G43710, AT4G25600, AT1G26810, AT3G62390, AT2G14530, AT1G30000, AT1G04430, AT5G04990, AT5G47780, AT1G20270, AT5G66060, AT5G61840, AT2G41770, AT2G38650, AT3G05230, AT5G67230, AT3G57420, AT1G77130, AT5G53340, AT2G35610, AT3G55830, AT2G39750, AT5G14950, AT1G70230	3.23961	4.92072e-06									Category	Term	%	Genes	Fold Enrichment	FDR		INTERPRO	IPR006527:F-box associated domain, type 1	2.07182	AT3G59610, AT1G51290, AT3G51171, AT3G59590, AT1G12170, AT3G21170, AT1G12190, AT1G65990, AT1G71320, AT3G21410, AT5G36200, AT3G49520, AT4G10190, AT2G17310, AT3G20030	3.95901	0.0409663
UP_SEQ_FEATURE	repeat:PPR 17	2.35935	AT2G40720, AT4G18750, AT2G17140, AT5G03800, AT4G39530, AT4G20770, AT3G06920, AT3G02330, AT5G08490, AT4G32430, AT1G32415, AT1G77010, AT2G26790	5.9177	0.00228015		GOTERM_CC_DIRECT	GO:0009536~plastid	4.13793	AT1G06530, AT4G39030, AT4G11010, AT2G41220, AT5G52410, AT2G16570, AT1G50840, AT3G23710, AT5G42480, AT4G23940, AT1G21650, AT2G02800, AT5G64970, AT5G06810, AT3G18420, AT5G12860, AT3G57610, AT3G62910, AT5G44370, AT3G53560, AT5G22790, AT3G58610, AT2G42770, AT3G23940	3.55052	0.000463493		UP_SEQ_FEATURE	transit peptide:Chloroplast	6.91203	AT1G80560, AT3G18110, AT1G35680, AT3G06350, AT4G25100, AT4G01310, AT5G66055, AT2G28800, AT5G14100, AT4G15510, AT3G56910, AT1G03680, AT5G47190, AT3G11170, AT5G65780, AT5G17520, AT5G17870, AT3G25920, AT3G55330, AT2G35490, AT5G34930, AT4G39120, AT3G26060, AT2G44050, AT5G62790, AT3G63140, AT2G33450, AT4G03520, AT5G16140, AT4G01150, AT1G76050, AT3G44890, AT3G21580, AT4G24770, AT1G78630, AT3G63490, AT4…	3.08978	2.33749e-16									INTERPRO	IPR007598:Protein of unknown function DUF577	0.961538	AT1G66110, AT5G37410, AT5G37430, AT5G37460, AT5G37470, AT5G37920, AT1G66000	19.1551	0.00113419		GOTERM_CC_DIRECT	GO:0019005~SCF ubiquitin ligase complex	2.76243	AT3G59610, AT3G21840, AT1G51290, AT3G51171, AT1G54640, AT3G59590, AT3G21860, AT1G12170, AT3G21170, AT2G03190, AT3G21830, AT5G41720, AT1G12190, AT1G65990, AT3G21410, AT5G36200, AT3G49520, AT4G10190, AT2G17310, AT3G20030	3.82825	0.00158977
UP_SEQ_FEATURE	region of interest:Type E motif	4.17423	AT1G28690, AT2G40720, AT4G18750, AT5G03800, AT4G39530, AT1G06140, AT3G01580, AT3G56550, AT4G20770, AT4G21065, AT3G21470, AT3G47530, AT4G37170, AT1G74400, AT3G02330, AT4G32430, AT5G08490, AT5G37570, AT1G32415, AT5G15300, AT1G62260, AT1G09190, AT3G08820	5.4597	2.16204e-07		UP_SEQ_FEATURE	repeat:PPR 12	3.44828	AT1G06710, AT4G14850, AT1G71420, AT5G46680, AT4G33170, AT1G25360, AT3G50420, AT4G14820, AT1G71460, AT3G09060, AT3G16890, AT3G49710, AT1G31840, AT5G47460, AT3G02010, AT5G39350, AT3G23330, AT2G35030, AT1G13630, AT5G09950	3.5398	0.00474477		GOTERM_CC_DIRECT	GO:0005768~endosome	3.2316	AT1G19710, AT1G25570, AT1G26940, AT5G06050, AT1G55130, AT4G26550, AT3G61130, AT5G64030, AT2G43200, AT3G27230, AT4G01210, AT5G20350, AT4G36290, AT1G30000, AT1G04430, AT1G20270, AT5G61840, AT2G41770, AT1G51630, AT1G30450, AT2G38650, AT1G10130, AT1G13900, AT5G65810, AT5G12260, AT3G56750, AT1G77130, AT5G53340, AT2G35610, AT3G55830, AT4G33410, AT2G39750, AT2G28310, AT4G34960, AT5G14950, AT2G43750	3.07797	1.02622e-05									INTERPRO	IPR006866:Domain of unknown function DUF627, N-terminal	0.961538	AT1G65130, AT5G61950, AT5G02660, AT2G27650, AT1G52430, AT5G51530, AT1G65200	15.7748	0.00437211		SMART	SM00256:FBOX	6.07735	AT3G59610, AT2G22030, AT1G30930, AT2G22050, AT1G20735, AT2G16220, AT1G55660, AT3G21170, AT1G69630, AT4G19940, AT1G12190, AT3G21410, AT1G70970, AT1G33020, AT4G35733, AT3G56780, AT3G49520, AT4G39760, AT2G17310, AT3G44060, AT5G53840, AT5G48980, AT4G05475, AT1G51290, AT3G51171, AT2G40920, AT1G30920, AT3G07870, AT1G12170, AT5G39560, AT3G04660, AT2G05970, AT4G39753, AT3G26010, AT1G71320, AT1G65990, AT5…	3.68054	1.03895e-10
UP_SEQ_FEATURE	repeat:PPR 16	2.90381	AT2G40720, AT1G62670, AT4G19440, AT4G18750, AT2G17140, AT5G03800, AT4G39530, AT4G20770, AT3G02330, AT3G06920, AT5G08490, AT4G32430, AT1G32415, AT2G03380, AT1G77010, AT2G26790	5.20237	0.000504381		UP_SEQ_FEATURE	repeat:PPR 11	3.62069	AT1G06710, AT4G14850, AT1G71420, AT5G46680, AT4G33170, AT1G74630, AT1G25360, AT3G50420, AT4G14820, AT1G71460, AT3G09060, AT3G16890, AT3G49710, AT1G31840, AT5G47460, AT3G02010, AT5G39350, AT3G23330, AT2G35030, AT1G13630, AT5G09950	3.30675	0.00701411		GOTERM_CC_DIRECT	GO:0009536~plastid	3.32136	AT1G80560, AT1G50460, AT3G45890, AT1G08530, AT5G19620, AT2G39140, AT1G70200, AT4G08790, AT3G63170, AT1G61120, AT2G29630, AT4G14070, AT3G53900, AT2G35490, AT5G53170, AT2G44640, AT5G17990, AT4G39460, AT4G20360, AT1G03475, AT2G01910, AT1G42960, AT5G64280, AT1G55930, AT1G25375, AT5G08540, AT4G23100, AT5G22640, AT3G60590, AT5G53460, AT1G32200, AT1G79560, AT3G48870, AT2G38140, AT3G46980, AT5G16390, AT2…	2.97554	1.51355e-05									INTERPRO	IPR006865:Domain of unknown function DUF629	0.961538	AT1G65130, AT5G61950, AT5G02660, AT2G27650, AT1G52430, AT5G51530, AT1G65200	15.7748	0.00437211		INTERPRO	IPR001810:F-box domain, cyclin-like	8.28729	AT3G59610, AT1G30930, AT2G22050, AT2G03560, AT3G44080, AT2G16220, AT1G55660, AT1G69630, AT5G41720, AT4G19940, AT1G12190, AT3G21410, AT1G33020, AT4G35733, AT2G17310, AT5G03020, AT5G53840, AT1G51290, AT3G51171, AT2G40920, AT3G10510, AT1G12170, AT2G16300, AT2G05970, AT4G39753, AT3G26010, AT5G36200, AT1G47810, AT1G70390, AT1G20360, AT3G20030, AT3G49450, AT2G22030, AT1G20735, AT1G57580, AT3G21170, AT1…	3.56077	5.34395e-14
INTERPRO	IPR002885:Pentatricopeptide repeat	9.2559	AT4G19440, AT1G73400, AT3G01580, AT1G11710, AT3G22670, AT1G52640, AT3G56030, AT3G47530, AT1G74400, AT5G15300, AT1G09900, AT4G21170, AT1G55890, AT1G09190, AT1G28690, AT1G62670, AT5G03800, AT1G06140, AT1G55630, AT5G39710, AT3G56550, AT4G02820, AT3G09650, AT5G37570, AT1G09680, AT2G26790, AT5G03560, AT4G39530, AT5G16420, AT1G02420, AT4G01990, AT3G21470, AT4G37170, AT5G08490, AT5G11310, AT1G62260, AT3…	5.1472	4.14646e-18		UP_SEQ_FEATURE	repeat:PPR 10	4.13793	AT1G06710, AT4G14850, AT1G71420, AT5G46680, AT1G07740, AT4G33170, AT1G74630, AT1G25360, AT1G53330, AT3G50420, AT1G71460, AT4G14820, AT3G09060, AT3G16890, AT3G49710, AT1G31840, AT5G47460, AT3G02010, AT5G39350, AT3G23330, AT2G35030, AT1G33350, AT1G13630, AT5G09950	3.16054	0.00254726		UP_KEYWORDS	Isomerase	2.33393	AT1G52260, AT3G54690, AT3G10060, AT2G29960, AT3G62030, AT5G60640, AT5G51820, AT3G06950, AT1G26940, AT5G62790, AT1G78910, AT2G32920, AT3G52260, AT5G13410, AT1G29410, AT2G36230, AT1G20050, AT2G47320, AT5G55220, AT1G76050, AT3G48730, AT3G20780, AT3G17940, AT5G35100, AT4G34960, AT5G48580	2.89003	0.00562994									PIR_SUPERFAMILY	PIRSF028729:E3 ubiquitin ligase SCF complex, Skp subunit	0.824176	AT3G25650, AT2G03160, AT4G34470, AT2G03170, AT4G34210, AT3G60020	14.7634	0.0203137		UP_SEQ_FEATURE	disulfide bond	9.25414	AT1G60983, AT5G48953, AT1G60986, AT5G42235, AT5G37473, AT1G11590, AT4G12910, AT3G17155, AT2G25685, AT5G46877, AT2G04034, AT4G39917, AT1G13755, AT3G04943, AT4G03930, AT1G56233, AT3G16895, AT4G19905, AT5G23212, AT2G45220, AT5G19880, AT5G51845, AT5G08505, AT1G75940, AT4G30067, AT1G13605, AT2G12475, AT2G02147, AT2G14365, AT5G40155, AT4G29285, AT5G54220, AT4G22115, AT2G12465, AT2G04925, AT2G21465, AT4…	2.96746	4.88498e-13
KEGG_PATHWAY	ath03010:Ribosome	10.7078	AT1G74060, AT3G53740, AT5G28060, AT3G46040, AT3G11940, AT1G07770, AT2G36160, AT5G23900, AT1G02780, AT2G36170, AT5G23740, AT3G11120, AT1G74050, AT4G18730, AT5G15200, AT5G27770, AT4G26230, AT3G02080, AT1G22780, AT5G18380, AT4G02230, AT3G49910, AT3G52590, AT2G25210, AT3G45030, AT5G62300, AT1G69620, AT1G48830, AT3G10610, AT1G04270, AT1G01100, AT1G23410, AT1G56045, AT2G37190, AT4G15000, AT4G25740, AT1…	5.11556	7.92883e-25		UP_SEQ_FEATURE	repeat:PPR 9	4.48276	AT4G14850, AT1G71420, AT1G74630, AT4G33170, AT1G25360, AT3G50420, AT1G53330, AT1G71460, AT3G16890, AT1G31840, AT3G02010, AT5G09950, AT1G13630, AT1G06710, AT1G07740, AT5G46680, AT4G14820, AT3G60050, AT3G09060, AT1G34160, AT3G49710, AT5G47460, AT5G39350, AT3G23330, AT2G35030, AT1G33350	3.06783	0.00142117		UP_KEYWORDS	Chloroplast	15.0808	AT1G80560, AT1G49630, AT3G06350, AT5G50250, AT1G58080, AT1G69390, AT2G05990, AT1G11290, AT4G15510, AT5G26742, AT1G03680, AT3G56910, AT5G47190, AT3G48110, AT3G25660, AT3G58140, AT2G35490, AT4G34020, AT4G39120, AT3G25860, AT5G49030, AT2G44050, AT5G62790, AT1G08540, AT2G26550, AT5G40870, AT5G35360, AT1G33265, AT4G03520, AT4G01150, AT5G45930, AT2G24020, AT5G16710, AT1G76050, AT3G54640, AT4G24770, AT1…	2.8868	5.95317e-33									UP_SEQ_FEATURE	region of interest:Interaction with the F-box domain of F- box proteins	0.961538	AT3G25650, AT2G03160, AT4G34470, AT3G53060, AT2G03170, AT4G34210, AT3G60020	14.3237	0.00816181		UP_KEYWORDS	Plant defense	8.28729	AT1G60983, AT5G48953, AT1G60986, AT5G42235, AT5G37473, AT3G17155, AT2G25685, AT5G46877, AT2G04034, AT4G39917, AT1G13755, AT3G04943, AT1G56233, AT2G17310, AT3G16895, AT4G19905, AT5G51845, AT5G08505, AT4G30067, AT1G13605, AT2G12475, AT2G02147, AT2G14365, AT1G64760, AT5G40155, AT4G29285, AT5G54220, AT4G22115, AT2G12465, AT2G04925, AT2G21465, AT4G13968, AT1G58055, AT5G59105, AT2G33233, AT3G14470, AT3…	2.86891	1.10413e-09
UP_SEQ_FEATURE	repeat:PPR 15	3.44828	AT2G40720, AT1G62670, AT4G19440, AT4G18750, AT2G17140, AT5G03800, AT4G39530, AT5G39710, AT3G01580, AT4G20770, AT3G02330, AT3G06920, AT4G32430, AT5G08490, AT1G32415, AT2G03380, AT1G62260, AT1G77010, AT2G26790	4.93396	6.39467e-05		UP_KEYWORDS	RNA-binding	6.2069	AT4G14850, AT4G18375, AT3G06480, AT3G53110, AT1G50300, AT1G48900, AT1G06190, AT1G12770, AT1G24706, AT1G45233, AT2G20020, AT2G43410, AT3G04610, AT2G39260, AT1G10320, AT5G51120, AT5G23880, AT3G15010, AT5G25060, AT1G33980, AT3G66652, AT1G72050, AT2G47680, AT5G09860, AT1G20960, AT5G11530, AT3G58580, AT5G47010, AT1G60650, AT4G14300, AT4G21770, AT5G56130, AT1G53720, AT1G31500, AT1G77750, AT5G42920	3.05291	1.633e-05		UP_KEYWORDS	Plastid	15.0808	AT1G80560, AT1G49630, AT3G06350, AT5G50250, AT1G58080, AT1G69390, AT2G05990, AT1G11290, AT4G15510, AT5G26742, AT1G03680, AT3G56910, AT5G47190, AT3G48110, AT3G25660, AT3G58140, AT2G35490, AT4G34020, AT4G39120, AT3G25860, AT5G49030, AT2G44050, AT5G62790, AT1G08540, AT2G26550, AT5G40870, AT5G35360, AT1G33265, AT4G03520, AT4G01150, AT5G45930, AT2G24020, AT5G16710, AT1G76050, AT3G54640, AT4G24770, AT1…	2.8749	9.95501e-33									INTERPRO	IPR016073:SKP1 component, POZ	0.961538	AT3G25650, AT2G03160, AT4G34470, AT3G53060, AT2G03170, AT4G34210, AT3G60020	13.4086	0.0128088		UP_SEQ_FEATURE	domain:F-box	7.59669	AT3G59610, AT1G30930, AT2G22050, AT3G44080, AT2G16220, AT1G55660, AT1G69630, AT4G19940, AT5G41720, AT1G12190, AT3G27150, AT3G21410, AT1G33020, AT2G17310, AT5G03020, AT5G53840, AT1G51290, AT3G51171, AT2G40920, AT3G10510, AT1G12170, AT1G48625, AT2G05970, AT2G16300, AT4G39753, AT3G26010, AT5G36200, AT1G47810, AT1G70390, AT1G20360, AT3G20030, AT3G49450, AT2G22030, AT1G57580, AT3G21170, AT1G56400, AT2…	2.82633	3.65746e-09
GOTERM_MF_DIRECT	GO:0019843~rRNA binding	2.54083	AT5G07090, AT4G18730, AT3G11940, AT2G37190, AT4G09800, AT1G62085, AT5G15200, AT1G61990, AT2G44020, AT1G61980, AT1G80620, AT1G22780, AT5G23740, AT1G15250	4.82108	0.00947993		UP_SEQ_FEATURE	repeat:PPR 6	5	AT4G14850, AT1G26460, AT1G71420, AT1G74630, AT4G33170, AT1G25360, AT3G50420, AT1G53330, AT1G71460, AT3G16890, AT1G31840, AT3G02010, AT5G09950, AT1G13630, AT1G06710, AT1G07740, AT5G46680, AT3G18970, AT4G14820, AT3G60050, AT3G09060, AT1G34160, AT3G49710, AT5G47460, AT5G39350, AT3G23330, AT2G35030, AT1G33350, AT1G15480	3.01216	0.00039743		UP_KEYWORDS	Cytoskeleton	2.33393	AT5G38880, AT3G10730, AT2G37620, AT3G49290, AT1G68060, AT1G80260, AT4G27180, AT5G05620, AT3G19590, AT5G42030, AT4G27060, AT2G31300, AT2G46225, AT5G62690, AT4G32330, AT5G04990, AT2G01910, AT4G09550, AT5G05970, AT2G25480, AT2G38440, AT1G20010, AT1G12430, AT2G35630, AT5G17410, AT1G71790	2.67507	0.0218279									INTERPRO	IPR016072:SKP1 component, dimerisation	0.961538	AT3G25650, AT2G03160, AT4G34470, AT3G53060, AT2G03170, AT4G34210, AT3G60020	12.7701	0.0175379		UP_KEYWORDS	Secreted	12.1547	AT1G60983, AT5G48953, AT5G08370, AT4G39650, AT1G60986, AT5G42235, AT5G37473, AT1G11590, AT3G17155, AT4G12910, AT5G39260, AT3G21910, AT2G25685, AT4G39917, AT5G46877, AT2G04034, AT1G67775, AT1G13755, AT3G04943, AT4G03930, AT1G56233, AT3G16895, AT3G16920, AT4G19905, AT2G45220, AT4G21630, AT5G19880, AT5G51845, AT5G08505, AT4G30067, AT1G29670, AT1G13605, AT2G12475, AT2G02147, AT2G14365, AT1G64760, AT5…	2.68127	1.44329e-13
UP_SEQ_FEATURE	repeat:PPR 14	3.81125	AT2G40720, AT1G62670, AT4G19440, AT4G18750, AT2G17140, AT5G03800, AT4G39530, AT5G39710, AT1G11710, AT3G01580, AT4G20770, AT3G02330, AT3G06920, AT4G32430, AT5G08490, AT1G32415, AT2G03380, AT1G09900, AT1G62260, AT1G77010, AT2G26790	4.59065	3.50276e-05		UP_SEQ_FEATURE	repeat:PPR 7	4.82759	AT4G14850, AT1G71420, AT1G74630, AT4G33170, AT1G25360, AT3G50420, AT1G53330, AT1G71460, AT3G16890, AT1G31840, AT3G02010, AT5G09950, AT1G13630, AT1G06710, AT1G07740, AT5G46680, AT3G18970, AT4G14820, AT3G60050, AT3G09060, AT1G34160, AT3G49710, AT5G47460, AT5G39350, AT3G23330, AT2G35030, AT1G33350, AT1G15480	2.99259	0.000775411		UP_KEYWORDS	Transit peptide	16.7864	AT1G80560, AT1G62914, AT1G49630, AT3G06350, AT5G50250, AT1G58080, AT1G69390, AT2G05990, AT3G48000, AT1G11290, AT4G15510, AT5G26742, AT1G03680, AT3G56910, AT5G47190, AT2G47320, AT3G48110, AT3G25660, AT3G58140, AT1G53000, AT2G35490, AT4G34020, AT4G39120, AT3G25860, AT5G49030, AT2G44050, AT5G62790, AT1G08540, AT2G26550, AT5G40870, AT5G35360, AT1G33265, AT4G03520, AT4G01150, AT5G45930, AT2G27800, AT2…	2.61576	1.96269e-31									INTERPRO	IPR001232:SKP1 component	0.961538	AT3G25650, AT2G03160, AT4G34470, AT3G53060, AT2G03170, AT4G34210, AT3G60020	12.1896	0.0235844		GOTERM_MF_DIRECT	GO:0004842~ubiquitin-protein transferase activity	3.8674	AT3G59610, AT3G21840, AT2G03560, AT1G54640, AT3G21860, AT4G01160, AT3G21170, AT3G27710, AT5G41720, AT1G12190, AT3G21410, AT2G16740, AT3G49520, AT2G17310, AT2G20160, AT5G53840, AT1G51290, AT3G51171, AT3G59590, AT1G36340, AT3G42830, AT1G12170, AT2G03190, AT3G21830, AT1G65990, AT5G36200, AT4G10190, AT3G20030	2.65132	0.0111557
UP_SEQ_FEATURE	repeat:PPR 7	8.89292	AT4G19440, AT1G73400, AT3G01580, AT1G11710, AT3G22670, AT1G52640, AT3G47530, AT1G74400, AT5G15300, AT1G09900, AT4G21170, AT1G55890, AT1G09190, AT1G28690, AT1G62670, AT5G03800, AT1G06140, AT1G55630, AT5G39710, AT3G56550, AT4G02820, AT3G09650, AT5G37570, AT1G09680, AT2G26790, AT4G39530, AT5G16420, AT1G02420, AT3G21470, AT4G01990, AT4G37170, AT5G08490, AT5G11310, AT1G62260, AT3G14580, AT2G40720, AT4…	4.57956	3.59253e-16		UP_SEQ_FEATURE	repeat:PPR 5	5	AT4G14850, AT1G26460, AT1G71420, AT1G74630, AT4G33170, AT1G25360, AT3G50420, AT1G53330, AT1G71460, AT3G16890, AT1G31840, AT3G02010, AT5G09950, AT1G13630, AT1G06710, AT1G07740, AT5G46680, AT3G18970, AT4G14820, AT3G60050, AT3G09060, AT1G34160, AT3G49710, AT5G47460, AT5G39350, AT3G23330, AT2G35030, AT1G33350, AT1G15480	2.98414	0.000481645		UP_SEQ_FEATURE	repeat:PPR 10	2.9623	AT1G73710, AT1G19290, AT3G18110, AT1G26900, AT5G57250, AT5G48910, AT1G11290, AT1G76280, AT4G04370, AT2G32630, AT1G12775, AT3G14330, AT1G12300, AT5G65820, AT3G59040, AT3G06430, AT3G16010, AT1G05600, AT3G53700, AT2G19280, AT3G63370, AT1G74580, AT1G62590, AT1G30610, AT5G27270, AT5G24830, AT1G64580, AT5G67570, AT4G20740, AT2G45350, AT3G29230, AT5G50280, AT3G24000	2.4868	0.00453294									GOTERM_CC_DIRECT	GO:0000118~histone deacetylase complex	0.961538	AT1G27260, AT1G23810, AT2G46040, AT5G15030, AT1G24250, AT1G27280, AT1G27270	11.2493	0.0320642		UP_KEYWORDS	Disulfide bond	10.7735	AT1G60983, AT5G48953, AT5G08370, AT1G60986, AT5G42235, AT5G37473, AT1G11590, AT3G17155, AT4G12910, AT1G22670, AT2G25685, AT4G39917, AT5G46877, AT2G04034, AT1G13755, AT3G04943, AT4G03930, AT1G56233, AT3G16895, AT3G16920, AT4G19905, AT2G45220, AT5G19880, AT5G51845, AT5G08505, AT1G75940, AT4G30067, AT1G13605, AT2G12475, AT4G28395, AT2G02147, AT2G14365, AT1G61440, AT1G64760, AT5G40155, AT4G29285, AT5…	2.58448	5.72875e-11
UP_SEQ_FEATURE	repeat:PPR 8	8.52995	AT4G19440, AT4G39530, AT5G16420, AT1G73400, AT1G11710, AT3G01580, AT3G22670, AT1G52640, AT1G02420, AT3G21470, AT3G47530, AT4G37170, AT1G74400, AT5G08490, AT5G11310, AT5G15300, AT1G09900, AT4G21170, AT1G62260, AT1G09190, AT1G28690, AT1G62670, AT2G40720, AT3G14580, AT4G18750, AT1G77360, AT2G17140, AT5G03800, AT1G06140, AT1G55630, AT5G39710, AT4G20770, AT3G56550, AT4G21065, AT4G02820, AT3G02330, AT3…	4.53505	3.47627e-15		UP_SEQ_FEATURE	repeat:PPR 8	4.65517	AT4G14850, AT1G71420, AT1G74630, AT4G33170, AT1G25360, AT3G50420, AT1G53330, AT1G71460, AT3G16890, AT1G31840, AT3G02010, AT5G09950, AT1G13630, AT1G06710, AT1G07740, AT5G46680, AT3G18970, AT4G14820, AT3G60050, AT3G09060, AT1G34160, AT3G49710, AT5G47460, AT5G39350, AT3G23330, AT2G35030, AT1G33350	2.97926	0.00143684		UP_KEYWORDS	Endoplasmic reticulum	4.48833	AT5G60640, AT4G25720, AT1G32210, AT5G08335, AT1G54990, AT4G25970, AT2G43200, AT2G35520, AT5G02410, AT5G38460, AT2G39960, AT5G66060, AT1G20270, AT2G29980, AT1G47290, AT1G09580, AT3G05230, AT2G34980, AT2G36305, AT3G04090, AT5G49945, AT1G52260, AT5G14850, AT5G02502, AT2G25110, AT3G25040, AT1G26940, AT4G21180, AT1G56340, AT1G27520, AT2G32920, AT3G10730, AT3G25540, AT3G45100, AT5G43710, AT4G25600, AT1…	2.47995	1.47014e-05									GOTERM_BP_DIRECT	GO:0010584~pollen exine formation	0.961538	AT2G19070, AT1G68540, AT1G33430, AT1G69500, AT1G02050, AT1G01280, AT4G22600	10.9332	0.0466327		GOTERM_CC_DIRECT	GO:0005576~extracellular region	21.6851	AT4G39650, AT1G66855, AT5G37473, AT5G39260, AT3G17155, AT3G21910, AT1G22670, AT2G25685, AT4G39917, AT5G05030, AT5G46877, AT5G25410, AT5G07510, AT2G39640, AT4G23370, AT4G03930, AT5G23212, AT4G21630, AT5G19880, AT1G29670, AT1G13605, AT1G63055, AT2G14365, AT2G24810, AT3G18170, AT1G51910, AT4G29285, AT5G38197, AT2G24950, AT2G44250, AT2G12465, AT2G04925, AT4G15040, AT4G13968, AT5G36770, AT4G32170, AT5…	2.28241	1.65716e-20
UP_SEQ_FEATURE	repeat:PPR 12	5.26316	AT4G19440, AT4G39530, AT5G16420, AT3G01580, AT1G11710, AT3G21470, AT4G37170, AT5G08490, AT1G09900, AT4G21170, AT1G62260, AT1G62670, AT2G40720, AT4G18750, AT2G17140, AT5G03800, AT1G06140, AT5G39710, AT4G20770, AT3G06920, AT3G02330, AT4G32430, AT5G37570, AT1G32415, AT2G03380, AT5G66500, AT1G77010, AT2G26790, AT3G08820	4.48835	5.64783e-08		UP_SEQ_FEATURE	repeat:PPR 4	5	AT4G14850, AT1G26460, AT1G71420, AT1G74630, AT4G33170, AT1G25360, AT3G50420, AT1G53330, AT1G71460, AT3G16890, AT1G31840, AT3G02010, AT5G09950, AT1G13630, AT1G06710, AT1G07740, AT5G46680, AT3G18970, AT4G14820, AT3G60050, AT3G09060, AT1G34160, AT3G49710, AT5G47460, AT5G39350, AT3G23330, AT2G35030, AT1G33350, AT1G15480	2.94983	0.000610199		UP_KEYWORDS	Methyltransferase	2.78276	AT1G19340, AT5G10910, AT2G46110, AT5G63100, AT5G06050, AT5G08335, AT1G01860, AT2G32170, AT1G43245, AT3G28460, AT3G52210, AT5G64030, AT5G49160, AT2G21070, AT2G43200, AT3G27230, AT5G53430, AT3G63250, AT1G80860, AT1G04430, AT4G28830, AT3G17310, AT5G13960, AT4G34570, AT3G04380, AT4G20130, AT1G48600, AT5G14260, AT5G57300, AT3G15530, AT2G39750	2.466	0.0143558									GOTERM_BP_DIRECT	GO:0016575~histone deacetylation	1.0989	AT5G35600, AT1G27260, AT1G23810, AT2G46040, AT5G15030, AT1G24250, AT1G27280, AT1G27270	9.71841	0.0200842
UP_SEQ_FEATURE	repeat:PPR 6	8.89292	AT4G19440, AT1G73400, AT3G01580, AT1G11710, AT3G22670, AT1G52640, AT3G47530, AT1G74400, AT5G15300, AT1G09900, AT4G21170, AT1G55890, AT1G09190, AT1G28690, AT1G62670, AT5G03800, AT1G06140, AT1G55630, AT5G39710, AT3G56550, AT4G02820, AT3G09650, AT5G37570, AT1G09680, AT2G26790, AT4G39530, AT5G16420, AT1G02420, AT3G21470, AT4G01990, AT4G37170, AT5G08490, AT5G11310, AT1G62260, AT3G14580, AT2G40720, AT4…	4.45056	1.18733e-15		UP_SEQ_FEATURE	repeat:PPR 3	5	AT4G14850, AT1G26460, AT1G71420, AT1G74630, AT4G33170, AT1G25360, AT3G50420, AT1G53330, AT1G71460, AT3G16890, AT1G31840, AT3G02010, AT5G09950, AT1G13630, AT1G06710, AT1G07740, AT5G46680, AT3G18970, AT4G14820, AT3G60050, AT3G09060, AT1G34160, AT3G49710, AT5G47460, AT5G39350, AT3G23330, AT2G35030, AT1G33350, AT1G15480	2.92963	0.000701918		UP_SEQ_FEATURE	repeat:PPR 9	3.05206	AT1G73710, AT1G19290, AT3G18110, AT1G26900, AT5G57250, AT5G48910, AT1G11290, AT5G47360, AT1G76280, AT4G04370, AT2G32630, AT1G12775, AT3G14330, AT1G12300, AT5G65820, AT3G59040, AT3G06430, AT3G16010, AT1G05600, AT3G53700, AT2G19280, AT3G63370, AT1G74580, AT1G62590, AT1G30610, AT5G27270, AT5G24830, AT1G64580, AT5G67570, AT4G20740, AT2G45350, AT3G29230, AT5G50280, AT3G24000	2.29569	0.0173681									INTERPRO	IPR013187:F-box associated domain, type 3	2.47253	AT1G46984, AT5G42430, AT4G17780, AT3G52330, AT3G47130, AT4G29970, AT2G40925, AT1G53370, AT2G02890, AT3G10240, AT1G32660, AT5G62510, AT1G76830, AT1G30780, AT2G23160, AT1G50880, AT3G23960, AT1G67130	6.26895	5.64161e-06
UP_SEQ_FEATURE	repeat:PPR 4	9.07441	AT4G19440, AT1G73400, AT3G01580, AT1G11710, AT3G22670, AT1G52640, AT3G56030, AT3G47530, AT1G74400, AT5G15300, AT1G09900, AT4G21170, AT1G55890, AT1G09190, AT1G28690, AT1G62670, AT5G03800, AT1G06140, AT1G55630, AT5G39710, AT3G56550, AT4G02820, AT3G09650, AT5G37570, AT1G09680, AT2G26790, AT4G39530, AT5G16420, AT1G02420, AT4G01990, AT3G21470, AT4G37170, AT5G11310, AT5G08490, AT1G62260, AT3G14580, AT2…	4.44743	4.88581e-16		GOTERM_MF_DIRECT	GO:0003729~mRNA binding	4.31034	AT5G51120, AT3G15010, AT3G13990, AT1G15280, AT2G47850, AT5G42950, AT1G33980, AT3G60240, AT2G47680, AT3G61690, AT5G18550, AT5G47010, AT4G17520, AT3G13300, AT1G48900, AT1G14710, AT5G17440, AT4G14300, AT3G62240, AT5G61780, AT1G24706, AT4G24680, AT3G07660, AT2G39260, AT5G42920	2.92812	0.00775659		GOTERM_CC_DIRECT	GO:0005789~endoplasmic reticulum membrane	3.5009	AT5G14850, AT5G02502, AT2G35110, AT3G10060, AT4G25720, AT3G25040, AT5G08335, AT1G27520, AT3G10730, AT1G11880, AT1G54990, AT3G25540, AT1G48240, AT4G25970, AT2G43200, AT5G43710, AT4G25600, AT4G21150, AT5G38460, AT5G02410, AT5G48580, AT4G16340, AT1G80860, AT5G04990, AT1G20270, AT5G66060, AT2G29980, AT1G47290, AT1G09580, AT1G02145, AT1G16900, AT5G13410, AT3G17780, AT1G20050, AT2G39630, AT2G34980, AT3…	2.27895	0.00534839									INTERPRO	IPR017451:F-box associated interaction domain	4.94505	AT2G18780, AT1G46984, AT5G37040, AT5G42430, AT3G16210, AT4G17780, AT2G27520, AT2G14710, AT4G10740, AT5G41510, AT3G52330, AT3G62380, AT3G19880, AT2G02890, AT1G53370, AT3G10240, AT1G32660, AT1G76830, AT1G30780, AT3G23960, AT3G17620, AT5G44220, AT4G04690, AT3G47130, AT3G08750, AT4G29970, AT3G21120, AT2G40925, AT5G62510, AT4G17200, AT3G19410, AT2G23160, AT3G24580, AT3G10430, AT1G67130, AT5G10340	5.24399	3.45279e-12		Enrichment of genes that are upregulated DE in Seeds, 27
UP_SEQ_FEATURE	repeat:PPR 9	7.80399	AT4G19440, AT4G39530, AT5G16420, AT1G11710, AT3G01580, AT3G22670, AT1G52640, AT3G21470, AT3G47530, AT4G37170, AT5G08490, AT5G11310, AT5G15300, AT1G09900, AT4G21170, AT1G62260, AT1G09190, AT1G28690, AT1G62670, AT2G40720, AT4G18750, AT1G77360, AT2G17140, AT5G03800, AT1G06140, AT1G55630, AT5G39710, AT4G20770, AT3G56550, AT4G21065, AT4G02820, AT3G06920, AT3G02330, AT4G32430, AT5G37570, AT1G32415, AT3…	4.43676	3.21965e-13		GOTERM_BP_DIRECT	GO:0046686~response to cadmium ion	3.96552	AT1G63940, AT5G08300, AT1G70730, AT1G23190, AT5G17920, AT1G34550, AT5G58270, AT1G29880, AT1G64320, AT4G26970, AT4G33010, AT4G39230, AT3G52990, AT4G22670, AT3G57610, AT5G61780, AT1G30580, AT2G17630, AT3G09820, AT3G58610, AT2G27020, AT1G11840, AT3G19170	2.92726	0.0220226		UP_SEQ_FEATURE	repeat:PPR 8	3.14183	AT1G73710, AT1G19290, AT3G18110, AT1G26900, AT5G57250, AT5G48910, AT1G11290, AT5G47360, AT4G04370, AT1G76280, AT2G32630, AT1G12775, AT3G14330, AT1G12300, AT5G65820, AT3G59040, AT3G06430, AT3G16010, AT1G05600, AT4G21705, AT3G53700, AT2G19280, AT3G63370, AT1G74580, AT1G62590, AT1G30610, AT5G27270, AT5G24830, AT1G64580, AT5G67570, AT4G20740, AT2G45350, AT3G29230, AT5G50280, AT3G24000	2.20998	0.0278766									GOTERM_BP_DIRECT	GO:0031146~SCF-dependent proteasomal ubiquitin-dependent protein catabolic process	2.33516	AT2G18780, AT5G37040, AT3G16210, AT2G27520, AT4G10740, AT2G14710, AT5G41510, AT3G17620, AT4G04690, AT3G08750, AT3G21120, AT3G19880, AT1G67455, AT4G17200, AT3G19410, AT3G24580, AT3G10430	5.02337	0.00039434		Category	Term	%	Genes	Fold Enrichment	FDR
UP_SEQ_FEATURE	repeat:PPR 3	9.07441	AT4G19440, AT1G73400, AT3G01580, AT1G11710, AT3G22670, AT1G52640, AT3G56030, AT3G47530, AT1G74400, AT5G15300, AT1G09900, AT4G21170, AT1G55890, AT1G09190, AT1G28690, AT1G62670, AT5G03800, AT1G06140, AT1G55630, AT5G39710, AT3G56550, AT4G02820, AT3G09650, AT5G37570, AT1G09680, AT2G26790, AT4G39530, AT5G16420, AT1G02420, AT4G01990, AT3G21470, AT4G37170, AT5G11310, AT5G08490, AT1G62260, AT3G14580, AT2…	4.41697	6.5441e-16		UP_SEQ_FEATURE	repeat:PPR 2	5	AT4G14850, AT1G26460, AT1G71420, AT1G74630, AT4G33170, AT1G25360, AT3G50420, AT1G53330, AT1G71460, AT3G16890, AT1G31840, AT3G02010, AT5G09950, AT1G13630, AT1G06710, AT1G07740, AT5G46680, AT3G18970, AT4G14820, AT3G60050, AT3G09060, AT1G34160, AT3G49710, AT5G47460, AT5G39350, AT3G23330, AT2G35030, AT1G33350, AT1G15480	2.89656	0.000883661		UP_SEQ_FEATURE	repeat:PPR 1	3.41113	AT1G73710, AT1G19290, AT3G18110, AT2G32230, AT1G26900, AT5G57250, AT5G48910, AT1G11290, AT5G47360, AT4G04370, AT1G76280, AT2G32630, AT1G12775, AT3G14330, AT1G12300, AT5G65820, AT3G59040, AT3G06430, AT3G16010, AT4G21190, AT1G05600, AT4G21705, AT3G53700, AT2G19280, AT3G63370, AT1G74580, AT1G62590, AT1G30610, AT2G27800, AT5G27270, AT5G24830, AT1G64580, AT5G67570, AT4G20740, AT2G45350, AT3G29230, AT5…	2.17193	0.0164393									INTERPRO	IPR006652:Kelch repeat type 1	1.78571	AT2G29860, AT2G29800, AT2G29810, AT1G61540, AT5G38680, AT5G51250, AT2G03460, AT3G46050, AT1G19470, AT2G29600, AT4G39580, AT1G74150, AT2G21680	4.74317	0.0278579		INTERPRO	IPR000617:Napin/ Bra allergen	1.39276	AT5G54740, AT4G27170, AT4G27140, AT4G27160, AT4G27150	77.5614	0.000181664
UP_SEQ_FEATURE	repeat:PPR 5	8.89292	AT4G19440, AT1G73400, AT3G01580, AT1G11710, AT3G22670, AT1G52640, AT3G47530, AT1G74400, AT5G15300, AT1G09900, AT4G21170, AT1G55890, AT1G09190, AT1G28690, AT1G62670, AT5G03800, AT1G06140, AT1G55630, AT5G39710, AT3G56550, AT4G02820, AT3G09650, AT5G37570, AT1G09680, AT2G26790, AT4G39530, AT5G16420, AT1G02420, AT3G21470, AT4G01990, AT4G37170, AT5G08490, AT5G11310, AT1G62260, AT3G14580, AT2G40720, AT4…	4.40916	1.75148e-15		UP_SEQ_FEATURE	repeat:PPR 1	5	AT4G14850, AT1G26460, AT1G71420, AT1G74630, AT4G33170, AT1G25360, AT3G50420, AT1G53330, AT1G71460, AT3G16890, AT1G31840, AT3G02010, AT5G09950, AT1G13630, AT1G06710, AT1G07740, AT5G46680, AT3G18970, AT4G14820, AT3G60050, AT3G09060, AT1G34160, AT3G49710, AT5G47460, AT5G39350, AT3G23330, AT2G35030, AT1G33350, AT1G15480	2.89656	0.000883661		UP_SEQ_FEATURE	repeat:PPR 2	3.41113	AT1G73710, AT1G19290, AT3G18110, AT2G32230, AT1G26900, AT5G57250, AT5G48910, AT1G11290, AT5G47360, AT4G04370, AT1G76280, AT2G32630, AT1G12775, AT3G14330, AT1G12300, AT5G65820, AT3G59040, AT3G06430, AT3G16010, AT4G21190, AT1G05600, AT4G21705, AT3G53700, AT2G19280, AT3G63370, AT1G74580, AT1G62590, AT1G30610, AT2G27800, AT5G27270, AT5G24830, AT1G64580, AT5G67570, AT4G20740, AT2G45350, AT3G29230, AT5…	2.17193	0.0164393									INTERPRO	IPR006527:F-box associated domain, type 1	2.47253	AT2G18780, AT5G37040, AT3G16210, AT2G27520, AT4G10740, AT2G14710, AT5G41510, AT3G17620, AT4G04690, AT3G08750, AT3G21120, AT3G19880, AT1G67455, AT4G17200, AT3G19410, AT3G24580, AT3G10430, AT5G10340	4.53674	0.00072885		UP_SEQ_FEATURE	region of interest:Hydrophobic	1.11421	AT3G27660, AT4G25140, AT5G51210, AT5G40420	61.6414	0.0270132
UP_SEQ_FEATURE	repeat:PPR 11	5.80762	AT4G19440, AT4G39530, AT5G16420, AT3G01580, AT1G11710, AT3G21470, AT4G37170, AT5G08490, AT5G11310, AT5G15300, AT1G09900, AT4G21170, AT1G62260, AT1G28690, AT1G62670, AT2G40720, AT4G18750, AT2G17140, AT5G03800, AT1G06140, AT5G39710, AT4G20770, AT3G06920, AT3G02330, AT4G32430, AT5G37570, AT1G32415, AT2G03380, AT5G66500, AT1G77010, AT2G26790, AT3G08820	4.40628	6.82066e-09		KEGG_PATHWAY	ath01230:Biosynthesis of amino acids	4.31034	AT5G17920, AT4G39980, AT5G26780, AT4G26970, AT1G80600, AT3G52990, AT1G15710, AT1G48860, AT3G03630, AT3G04790, AT5G08570, AT3G23940, AT5G11880, AT5G10920, AT5G47810, AT4G19710, AT1G72810, AT4G29840, AT3G57560, AT2G29690, AT2G22910, AT4G33680, AT2G17630, AT3G58610, AT5G14590	2.87742	0.00389967		UP_KEYWORDS	Glycosyltransferase	3.85996	AT5G14850, AT1G32210, AT4G24530, AT2G24630, AT2G25300, AT3G45100, AT4G18240, AT1G53770, AT3G61130, AT3G53900, AT2G31320, AT2G35520, AT1G17270, AT1G34130, AT4G21150, AT5G02410, AT1G26810, AT5G38460, AT1G20550, AT5G50420, AT5G17990, AT4G25870, AT3G16520, AT5G47780, AT1G74720, AT5G61840, AT2G41770, AT5G40870, AT4G04970, AT1G02145, AT1G16900, AT1G51630, AT2G38650, AT5G67230, AT4G31350, AT3G57420, AT2…	2.17169	0.00579716									GOTERM_CC_DIRECT	GO:0019005~SCF ubiquitin ligase complex	3.02198	AT2G18780, AT5G37040, AT3G16210, AT2G27520, AT4G10740, AT2G14710, AT5G41510, AT3G17620, AT1G05690, AT4G04690, AT3G56230, AT3G08750, AT3G19880, AT3G21120, AT1G67455, AT3G25650, AT4G17200, AT3G53060, AT3G19410, AT3G57130, AT3G24580, AT3G10430	4.1594	0.000106591		UP_SEQ_FEATURE	region of interest:Polar	1.11421	AT3G27660, AT4G25140, AT5G51210, AT5G40420	61.6414	0.0270132
UP_SEQ_FEATURE	repeat:PPR 10	6.89655	AT4G19440, AT4G39530, AT5G16420, AT3G01580, AT1G11710, AT3G22670, AT1G52640, AT3G21470, AT4G37170, AT5G08490, AT5G11310, AT5G15300, AT1G09900, AT4G21170, AT1G62260, AT1G09190, AT1G28690, AT1G62670, AT2G40720, AT4G18750, AT1G77360, AT2G17140, AT5G03800, AT1G06140, AT5G39710, AT4G20770, AT4G02820, AT3G06920, AT3G02330, AT4G32430, AT5G37570, AT1G32415, AT3G09650, AT2G03380, AT5G66500, AT1G77010, AT2…	4.37595	4.79505e-11		INTERPRO	IPR002885:Pentatricopeptide repeat	5.51724	AT4G14850, AT1G26460, AT1G71420, AT1G74630, AT4G33170, AT1G25360, AT3G50420, AT1G53330, AT1G71460, AT3G16890, AT1G31840, AT3G02010, AT5G09950, AT1G13630, AT1G06710, AT1G07740, AT5G46680, AT1G30290, AT3G18970, AT4G14820, AT3G60050, AT5G08305, AT3G09060, AT1G34160, AT3G49710, AT5G47460, AT1G63230, AT5G39350, AT3G23330, AT2G35030, AT1G33350, AT1G15480	2.8244	0.000725131		UP_SEQ_FEATURE	repeat:PPR 4	3.32136	AT1G73710, AT1G19290, AT3G18110, AT2G32230, AT1G26900, AT5G57250, AT5G48910, AT1G11290, AT5G47360, AT4G04370, AT1G76280, AT2G32630, AT1G12775, AT3G14330, AT1G12300, AT5G65820, AT3G59040, AT3G06430, AT3G16010, AT1G05600, AT4G21705, AT3G53700, AT2G19280, AT3G63370, AT1G74580, AT1G62590, AT1G30610, AT2G27800, AT5G27270, AT5G24830, AT1G64580, AT5G67570, AT4G20740, AT2G45350, AT3G29230, AT5G50280, AT3…	2.15366	0.0264851									UP_SEQ_FEATURE	domain:F-box	7.96703	AT1G46984, AT3G16210, AT5G42430, AT4G17780, AT2G27520, AT4G29420, AT5G41510, AT5G51250, AT1G53370, AT3G10240, AT1G76830, AT1G23770, AT3G23960, AT2G21680, AT1G61540, AT1G10110, AT3G17620, AT5G44220, AT4G04690, AT3G08750, AT5G55150, AT1G49990, AT2G40925, AT4G17200, AT3G58960, AT5G56440, AT3G19410, AT2G23160, AT2G29600, AT4G39580, AT1G50880, AT5G15620, AT3G24580, AT1G67130, AT5G10340, AT2G29800, AT5…	3.84026	2.32884e-16		GOTERM_BP_DIRECT	GO:0010344~seed oilbody biogenesis	1.39276	AT1G05510, AT3G27660, AT4G25140, AT5G16460, AT5G40420	53.9329	0.00134823
UP_SEQ_FEATURE	repeat:PPR 2	9.07441	AT4G19440, AT1G73400, AT3G01580, AT1G11710, AT3G22670, AT1G52640, AT3G56030, AT3G47530, AT1G74400, AT5G15300, AT1G09900, AT4G21170, AT1G55890, AT1G09190, AT1G28690, AT1G62670, AT5G03800, AT1G06140, AT1G55630, AT5G39710, AT3G56550, AT4G02820, AT3G09650, AT5G37570, AT1G09680, AT2G26790, AT4G39530, AT5G16420, AT1G02420, AT4G01990, AT3G21470, AT4G37170, AT5G11310, AT5G08490, AT1G62260, AT3G14580, AT2…	4.36712	1.05892e-15		GOTERM_CC_DIRECT	GO:0009570~chloroplast stroma	7.06897	AT4G04350, AT5G17790, AT1G29900, AT1G70730, AT5G17920, AT2G41220, AT5G48300, AT3G04550, AT2G16570, AT4G33010, AT3G01510, AT1G80600, AT3G04790, AT2G20020, AT3G23940, AT3G52180, AT5G11880, AT1G63940, AT5G10920, AT1G62750, AT1G10760, AT3G20330, AT1G23190, AT2G31840, AT1G56050, AT1G55490, AT2G36390, AT2G36250, AT3G55400, AT4G19710, AT1G19570, AT4G29840, AT3G57560, AT3G57610, AT4G33680, AT2G47390, AT2…	2.81445	1.18742e-05		GOTERM_CC_DIRECT	GO:0005783~endoplasmic reticulum	5.56553	AT1G68100, AT5G60640, AT1G32210, AT5G08335, AT3G07180, AT3G27325, AT1G07380, AT1G54990, AT2G31440, AT4G25970, AT1G52600, AT4G12590, AT5G02410, AT5G58100, AT2G39960, AT4G24330, AT1G72090, AT5G10600, AT4G16180, AT2G29980, AT3G52640, AT4G01040, AT1G35620, AT3G05230, AT2G36305, AT3G04090, AT2G22530, AT5G49945, AT5G08580, AT1G52260, AT5G14850, AT3G19780, AT2G25110, AT5G10610, AT1G26940, AT4G21180, AT1…	2.14903	4.28351e-05									SMART	SM00256:FBOX	6.45604	AT2G18780, AT1G46984, AT5G37040, AT3G16210, AT5G42430, AT4G17780, AT2G27520, AT2G14710, AT4G10740, AT5G41510, AT5G51250, AT3G19880, AT2G02890, AT1G53370, AT3G10240, AT1G32660, AT1G76830, AT1G23770, AT1G30780, AT3G23960, AT1G61540, AT1G10110, AT5G44220, AT3G17620, AT5G38680, AT4G04690, AT3G46050, AT4G29970, AT3G08750, AT3G21120, AT2G40925, AT3G59160, AT3G59170, AT5G62510, AT4G17200, AT1G22000, AT5…	3.51538	7.56173e-11		UP_KEYWORDS	Seed storage protein	2.22841	AT1G03890, AT5G54740, AT4G27170, AT1G03880, AT4G28520, AT4G27140, AT4G27160, AT4G27150	42.9656	2.60135e-07
UP_SEQ_FEATURE	repeat:PPR 1	9.07441	AT4G19440, AT1G73400, AT3G01580, AT1G11710, AT3G22670, AT1G52640, AT3G56030, AT3G47530, AT1G74400, AT5G15300, AT1G09900, AT4G21170, AT1G55890, AT1G09190, AT1G28690, AT1G62670, AT5G03800, AT1G06140, AT1G55630, AT5G39710, AT3G56550, AT4G02820, AT3G09650, AT5G37570, AT1G09680, AT2G26790, AT4G39530, AT5G16420, AT1G02420, AT4G01990, AT3G21470, AT4G37170, AT5G11310, AT5G08490, AT1G62260, AT3G14580, AT2…	4.36712	1.05892e-15		UP_KEYWORDS	Magnesium	5.86207	AT1G29900, AT1G70730, AT4G11010, AT1G53310, AT2G16570, AT3G63340, AT5G60040, AT3G52990, AT5G57590, AT2G27760, AT3G10620, AT4G04910, AT5G08570, AT1G10760, AT1G23190, AT5G47810, AT2G46620, AT3G19280, AT3G58580, AT1G16220, AT5G23630, AT1G72700, AT3G57610, AT1G36160, AT4G33760, AT1G07630, AT1G30580, AT5G18070, AT3G58610, AT3G09820, AT1G74260, AT1G31500, AT3G19170, AT5G14590	2.76317	0.000442841		UP_SEQ_FEATURE	repeat:PPR 6	3.2316	AT1G73710, AT1G19290, AT3G18110, AT1G26900, AT5G57250, AT5G48910, AT1G11290, AT5G47360, AT4G04370, AT1G76280, AT2G32630, AT1G12775, AT3G14330, AT1G12300, AT5G65820, AT3G59040, AT3G06430, AT3G16010, AT1G05600, AT4G21705, AT3G53700, AT2G19280, AT3G63370, AT1G74580, AT1G62590, AT1G30610, AT2G27800, AT5G27270, AT5G24830, AT1G64580, AT5G67570, AT4G20740, AT2G45350, AT3G29230, AT5G50280, AT3G24000	2.13973	0.0408959									INTERPRO	IPR001810:F-box domain, cyclin-like	7.82967	AT2G18780, AT1G46984, AT3G16210, AT5G42430, AT2G27520, AT4G17780, AT2G14710, AT4G29420, AT5G41510, AT5G51250, AT1G53370, AT3G10240, AT1G76830, AT1G23770, AT1G30780, AT3G23960, AT1G61540, AT1G10110, AT5G44220, AT3G17620, AT4G04690, AT3G08750, AT5G55150, AT1G49990, AT2G40925, AT4G17200, AT3G58960, AT5G56440, AT3G19410, AT2G23160, AT4G39580, AT1G50880, AT5G15620, AT3G24580, AT4G22030, AT1G67130, AT5…	3.2303	3.28515e-11		UP_KEYWORDS	Lipid droplet	3.06407	AT4G26740, AT1G05510, AT3G27660, AT4G25140, AT5G50700, AT5G07540, AT2G25890, AT5G07530, AT5G55240, AT5G51210, AT5G40420	41.3544	2.94875e-11
UP_SEQ_FEATURE	repeat:PPR 13	4.17423	AT2G40720, AT1G62670, AT4G19440, AT4G18750, AT2G17140, AT5G03800, AT4G39530, AT1G06140, AT5G39710, AT1G11710, AT3G01580, AT4G20770, AT3G21470, AT3G02330, AT3G06920, AT4G32430, AT5G08490, AT1G32415, AT2G03380, AT1G09900, AT1G62260, AT1G77010, AT2G26790	4.21768	3.00766e-05		INTERPRO	IPR011990:Tetratricopeptide-like helical	6.2069	AT4G14850, AT1G26460, AT1G71420, AT1G74630, AT4G33170, AT1G25360, AT3G50420, AT1G71460, AT3G16890, AT1G31840, AT3G18420, AT3G02010, AT4G03430, AT3G53560, AT5G09950, AT1G06710, AT1G07740, AT5G46680, AT1G30290, AT3G48150, AT1G67680, AT4G14820, AT3G60050, AT5G08305, AT3G09060, AT3G17740, AT1G34160, AT3G49710, AT1G63230, AT4G22670, AT5G28220, AT5G39350, AT3G23330, AT2G35030, AT1G33350, AT1G15480	2.71443	0.000316004		UP_SEQ_FEATURE	repeat:PPR 3	3.32136	AT1G73710, AT1G19290, AT3G18110, AT2G32230, AT1G26900, AT5G57250, AT5G48910, AT1G11290, AT5G47360, AT4G04370, AT1G76280, AT2G32630, AT1G12775, AT3G14330, AT1G12300, AT5G65820, AT3G59040, AT3G06430, AT3G16010, AT1G05600, AT4G21705, AT3G53700, AT2G19280, AT3G63370, AT1G74580, AT1G62590, AT1G30610, AT2G27800, AT5G27270, AT5G24830, AT1G64580, AT5G67570, AT4G20740, AT2G45350, AT3G29230, AT5G50280, AT3…	2.13891	0.0308959									GOTERM_MF_DIRECT	GO:0004842~ubiquitin-protein transferase activity	4.94505	AT2G18780, AT5G18320, AT5G37040, AT3G16210, AT2G27520, AT2G14710, AT3G61390, AT4G10740, AT5G41510, AT2G18600, AT3G12775, AT3G19880, AT1G67455, AT4G17680, AT3G53060, AT4G34210, AT5G64660, AT5G18330, AT1G56030, AT4G34470, AT3G17620, AT5G65500, AT4G04690, AT2G03170, AT3G08750, AT3G21120, AT1G49210, AT3G25650, AT2G03160, AT4G17200, AT5G38070, AT3G19410, AT4G28890, AT3G24580, AT3G10430, AT3G60020	3.06038	1.23548e-05		INTERPRO	IPR000136:Oleosin	2.50696	AT3G18570, AT3G27660, AT4G25140, AT5G07540, AT2G25890, AT5G07530, AT1G48990, AT5G51210, AT5G40420	41.0619	2.03538e-08
UP_SEQ_FEATURE	region of interest:Type E(+) motif	2.72232	AT2G40720, AT4G18750, AT5G03800, AT4G39530, AT3G01580, AT3G56550, AT4G21065, AT3G47530, AT4G37170, AT1G74400, AT3G02330, AT4G32430, AT5G08490, AT1G32415, AT3G08820	4.17546	0.0183009		UP_KEYWORDS	Transit peptide	15.8621	AT5G54180, AT2G41220, AT5G62530, AT5G58270, AT4G39980, AT2G16570, AT5G26780, AT3G16890, AT3G01510, AT5G05580, AT1G64810, AT1G15710, AT1G06190, AT1G12770, AT2G47510, AT2G20020, AT3G24200, AT3G10620, AT3G27620, AT5G11880, AT5G08300, AT1G10760, AT3G20330, AT3G02930, AT2G36250, AT5G42480, AT1G50840, AT1G72810, AT4G19710, AT4G23940, AT3G57560, AT2G02800, AT2G29690, AT5G12860, AT4G22930, AT4G33680, AT3…	2.41946	7.67164e-12		INTERPRO	IPR002885:Pentatricopeptide repeat	3.85996	AT1G73710, AT1G19290, AT3G18110, AT1G62914, AT2G32230, AT1G26900, AT5G57250, AT5G48910, AT1G11290, AT5G47360, AT4G04370, AT1G76280, AT2G32630, AT1G12775, AT3G14330, AT1G12300, AT5G65820, AT3G59040, AT3G06430, AT3G16010, AT5G27300, AT4G21190, AT4G19890, AT1G05600, AT4G21705, AT3G53700, AT2G19280, AT3G63370, AT1G74580, AT1G62590, AT1G30610, AT5G27270, AT2G27800, AT5G24830, AT1G64580, AT5G67570, AT4…	2.1356	0.00991543																UP_KEYWORDS	Storage protein	2.22841	AT1G03890, AT5G54740, AT4G27170, AT1G03880, AT4G28520, AT4G27140, AT4G27160, AT4G27150	37.5949	8.47521e-07
INTERPRO	IPR011990:Tetratricopeptide-like helical	7.98548	AT4G19440, AT5G03560, AT4G39530, AT5G16420, AT3G01580, AT1G11710, AT3G22670, AT1G52640, AT4G01990, AT3G21470, AT2G37400, AT1G74400, AT4G37170, AT5G08490, AT5G11310, AT5G15300, AT1G09900, AT4G21170, AT4G22970, AT1G62260, AT1G55890, AT1G09190, AT1G28690, AT1G62390, AT1G62670, AT2G40720, AT4G18750, AT1G77360, AT5G10200, AT2G17140, AT1G06140, AT5G39710, AT4G20770, AT4G21065, AT4G02820, AT3G06920, AT3…	3.79362	2.26452e-10		GOTERM_CC_DIRECT	GO:0009941~chloroplast envelope	5	AT4G39030, AT5G39410, AT2G41220, AT1G78900, AT5G58270, AT4G33010, AT5G05580, AT1G21650, AT3G18420, AT5G08690, AT3G04790, AT3G53560, AT5G06220, AT3G13930, AT1G11840, AT1G62750, AT1G10760, AT5G63110, AT1G55490, AT5G52410, AT5G42480, AT4G23940, AT5G12860, AT3G23400, AT3G08580, AT5G22790, AT3G58610, AT3G19170, AT2G42770	2.39399	0.048474		UP_SEQ_FEATURE	repeat:PPR 5	3.2316	AT1G73710, AT1G19290, AT3G18110, AT1G26900, AT5G57250, AT5G48910, AT1G11290, AT5G47360, AT4G04370, AT1G76280, AT2G32630, AT1G12775, AT3G14330, AT1G12300, AT5G65820, AT3G59040, AT3G06430, AT3G16010, AT1G05600, AT4G21705, AT3G53700, AT2G19280, AT3G63370, AT1G74580, AT1G62590, AT1G30610, AT2G27800, AT5G27270, AT5G24830, AT1G64580, AT5G67570, AT4G20740, AT2G45350, AT3G29230, AT5G50280, AT3G24000	2.11982	0.0493263																GOTERM_CC_DIRECT	GO:0012511~monolayer-surrounded lipid storage body	2.50696	AT3G18570, AT3G27660, AT4G25140, AT5G07540, AT2G25890, AT5G07530, AT1G48990, AT5G51210, AT5G40420	35.1433	7.49713e-08
GOTERM_MF_DIRECT	GO:0003729~mRNA binding	4.90018	AT1G74060, AT3G11940, AT3G19760, AT4G25740, AT1G02780, AT1G17370, AT4G03120, AT3G18740, AT5G64200, AT1G15250, AT3G04920, AT5G07090, AT2G40290, AT5G15200, AT5G27770, AT5G41520, AT3G61240, AT4G27090, AT1G22780, AT5G18380, AT5G61960, AT3G49910, AT3G09650, AT5G62300, AT1G69620, AT1G48830, AT3G13460	3.78799	1.89583e-05		UP_KEYWORDS	Mitochondrion	7.41379	AT4G04350, AT1G26460, AT5G39410, AT2G44520, AT4G11010, AT5G62530, AT5G58270, AT5G14040, AT4G26970, AT4G33010, AT5G26780, AT3G16890, AT1G80600, AT5G08690, AT5G57590, AT1G12770, AT2G47510, AT3G24200, AT3G13930, AT4G39690, AT1G06710, AT3G27620, AT1G07740, AT1G06530, AT1G63940, AT5G08300, AT3G54110, AT1G29880, AT1G50840, AT3G55400, AT1G19570, AT5G64970, AT4G22930, AT5G13430, AT4G33760, AT3G08580, AT2…	2.30835	0.00121699		GOTERM_CC_DIRECT	GO:0009507~chloroplast	28.9946	AT1G80560, AT5G52010, AT3G06350, AT3G52155, AT4G35870, AT1G69390, AT1G27090, AT3G08660, AT5G66090, AT1G11290, AT3G56910, AT4G24090, AT4G29735, AT3G48110, AT1G14230, AT3G58140, AT5G52540, AT2G44640, AT4G39120, AT3G25860, AT2G33180, AT5G27390, AT1G33960, AT5G40870, AT1G33265, AT5G35360, AT4G03520, AT5G08540, AT1G13900, AT5G16710, AT3G54640, AT5G03690, AT2G28310, AT1G78630, AT3G63490, AT1G52670, AT1…	2.04167	1.62717e-36																GOTERM_BP_DIRECT	GO:0019915~lipid storage	3.06407	AT3G18570, AT1G05510, AT3G27660, AT4G25140, AT5G07540, AT2G25890, AT5G07530, AT1G48990, AT5G16460, AT5G51210, AT5G40420	30.7618	1.23591e-09
GOTERM_CC_DIRECT	GO:0005730~nucleolus	5.44465	AT1G74060, AT5G25230, AT5G28060, AT5G40530, AT2G37190, AT3G19760, AT1G02780, AT5G11010, AT5G40200, AT5G26180, AT2G47420, AT2G36170, AT3G04920, AT1G07920, AT2G47640, AT3G56510, AT4G16265, AT4G25210, AT4G09800, AT5G15200, AT5G27770, AT4G00390, AT4G27090, AT1G22780, AT1G20580, AT3G49910, AT3G52590, AT2G33370, AT2G46230, AT1G07940	3.51124	1.49004e-05		GOTERM_MF_DIRECT	GO:0003723~RNA binding	7.06897	AT4G18375, AT3G06480, AT3G53110, AT1G06560, AT1G10390, AT1G64810, AT1G50300, AT4G17520, AT3G21430, AT1G12770, AT1G24706, AT1G45233, AT2G20020, AT2G43410, AT3G04610, AT2G39260, AT1G10320, AT1G09800, AT5G51120, AT3G15010, AT5G23880, AT5G25060, AT2G25100, AT1G33980, AT3G66652, AT1G72050, AT5G09860, AT1G20960, AT4G13070, AT5G11530, AT3G58580, AT5G47010, AT1G60650, AT4G10070, AT4G14300, AT4G21770, AT5…	2.19187	0.00713417																							GOTERM_CC_DIRECT	GO:0000326~protein storage vacuole	1.39276	AT1G03890, AT2G25940, AT1G03880, AT4G28520, AT1G73190	24.4051	0.0442017
UP_SEQ_FEATURE	transit peptide:Mitochondrion	4.53721	AT5G16420, AT1G73400, AT1G11710, AT3G22670, AT1G52640, AT4G01990, AT5G11310, AT1G62260, AT1G55890, AT1G28690, AT3G14580, AT1G62670, AT1G77360, AT3G20970, AT1G06140, AT3G13110, AT1G28960, AT4G02820, AT4G32430, AT1G32415, AT5G66500, AT2G03380, AT1G77010, AT1G12880, AT2G26790	3.16116	0.00148991		UP_KEYWORDS	Chloroplast	11.5517	AT5G54180, AT2G41220, AT4G39980, AT2G16570, AT3G01510, AT5G05580, AT1G64810, AT1G15710, AT1G06190, AT2G20020, AT3G10620, AT5G11880, AT1G10760, AT3G20330, AT3G02930, AT2G36250, AT1G50840, AT5G42480, AT4G23940, AT4G19710, AT1G72810, AT3G57560, AT2G02800, AT2G29690, AT5G12860, AT3G62910, AT4G33680, AT3G23400, AT4G21770, AT2G17630, AT2G47390, AT3G58610, AT1G24490, AT4G04350, AT5G17790, AT1G29900, AT4…	2.1645	7.03572e-06																							SMART	SM00835:SM00835	1.94986	AT1G03890, AT2G18540, AT2G28490, AT1G03880, AT3G04200, AT4G28520, AT3G04190	17.9979	0.00181974
GOTERM_MF_DIRECT	GO:0003723~RNA binding	7.80399	AT1G04270, AT1G09810, AT2G17510, AT3G12990, AT1G09290, AT3G11940, AT5G46840, AT3G46020, AT3G19760, AT1G55150, AT5G35400, AT5G16790, AT5G23900, AT1G17370, AT1G54310, AT5G56140, AT2G47420, AT5G46920, AT5G06160, AT5G64200, AT1G76120, AT1G15250, AT1G08360, AT1G62670, AT3G56510, AT4G18750, AT4G09800, AT2G40290, AT3G61240, AT5G26710, AT1G18630, AT1G03330, AT5G06520, AT1G22780, AT5G23690, AT1G20580, AT2…	2.75356	7.16295e-06		UP_KEYWORDS	Plastid	11.5517	AT5G54180, AT2G41220, AT4G39980, AT2G16570, AT3G01510, AT5G05580, AT1G64810, AT1G15710, AT1G06190, AT2G20020, AT3G10620, AT5G11880, AT1G10760, AT3G20330, AT3G02930, AT2G36250, AT1G50840, AT5G42480, AT4G23940, AT4G19710, AT1G72810, AT3G57560, AT2G02800, AT2G29690, AT5G12860, AT3G62910, AT4G33680, AT3G23400, AT4G21770, AT2G17630, AT2G47390, AT3G58610, AT1G24490, AT4G04350, AT5G17790, AT1G29900, AT4…	2.15557	8.42591e-06		Enrichment of genes that are upregulated DE in Leaf, 27																					GOTERM_MF_DIRECT	GO:0045735~nutrient reservoir activity	3.62117	AT5G54740, AT5G07540, AT3G04200, AT4G28520, AT4G27160, AT3G04190, AT1G03890, AT2G18540, AT2G28490, AT4G27170, AT1G03880, AT4G27140, AT4G27150	14.7787	7.9595e-08
UP_KEYWORDS	RNA-binding	5.26316	AT3G12990, AT2G17510, AT2G37190, AT3G19760, AT1G55150, AT5G16790, AT1G60170, AT1G17370, AT5G56140, AT4G03120, AT2G47420, AT5G23740, AT5G64200, AT1G15250, AT4G13780, AT5G07090, AT4G18750, AT4G18730, AT4G09800, AT5G15200, AT3G61240, AT1G18630, AT1G03330, AT1G22780, AT1G20580, AT5G23690, AT2G06990, AT5G61960, AT3G09650	2.67642	0.00688106									Category	Term	%	Genes	Fold Enrichment	FDR																INTERPRO	IPR006045:Cupin 1	1.94986	AT1G03890, AT2G18540, AT2G28490, AT1G03880, AT3G04200, AT4G28520, AT3G04190	12.6263	0.0239947
GOTERM_BP_DIRECT	GO:0006412~translation	11.0708	AT1G74060, AT3G53740, AT5G28060, AT3G46040, AT3G11940, AT1G07770, AT1G07830, AT2G36160, AT5G23900, AT1G02780, AT4G01100, AT1G80620, AT3G51870, AT2G36170, AT5G23740, AT5G13650, AT3G11120, AT1G74050, AT4G18730, AT5G15200, AT5G27770, AT4G26230, AT3G02080, AT1G22780, AT4G02230, AT5G18380, AT3G49910, AT3G52590, AT2G25210, AT3G45030, AT5G62300, AT1G69620, AT1G48830, AT3G10610, AT1G04270, AT1G23410, AT1…	2.67012	7.04193e-09									UP_KEYWORDS	Protein phosphatase	1.95567	AT4G38520, AT1G50370, AT3G05640, AT3G12620, AT3G02750, AT1G18480, AT3G46820, AT3G16560, AT5G01700, AT1G68410, AT4G06599, AT1G10430, AT5G10740, AT3G19980, AT3G05580	4.3624	0.0116894																GOTERM_CC_DIRECT	GO:0005576~extracellular region	20.3343	AT2G15010, AT5G10130, AT3G04370, AT3G43270, AT5G51210, AT3G59850, AT5G22810, AT4G25140, AT4G37250, AT4G16640, AT5G14130, AT4G13710, AT4G22235, AT2G27380, AT1G65670, AT4G27140, AT1G73290, AT2G24860, AT5G14995, AT5G07540, AT2G41400, AT2G18340, AT5G05020, AT4G27160, AT3G04190, AT4G14723, AT2G25940, AT4G27170, AT1G28640, AT3G60140, AT5G05390, AT5G20860, AT4G27150, AT4G30880, AT1G80133, AT5G54740, AT4…	2.1225	7.85394e-07
GOTERM_CC_DIRECT	GO:0005829~cytosol	18.5118	AT5G23290, AT5G27470, AT2G36160, AT1G02780, AT1G47250, AT2G29420, AT1G15750, AT4G29830, AT1G37130, AT5G06160, AT5G64200, AT1G07920, AT2G47640, AT4G13780, AT4G25210, AT4G18730, AT3G02080, AT3G61240, AT1G78320, AT1G79260, AT2G04450, AT2G31280, AT3G45030, AT3G10610, AT1G01100, AT2G37190, AT2G45290, AT4G37180, AT2G35810, AT3G18740, AT5G07090, AT4G27640, AT3G03190, AT5G41520, AT3G14600, AT3G46940, AT4…	2.21288	3.26739e-11									GOTERM_MF_DIRECT	GO:0043565~sequence-specific DNA binding	5.99739	AT3G11440, AT3G04670, AT4G24240, AT4G37730, AT1G42990, AT2G44910, AT4G35040, AT1G78600, AT5G62470, AT5G59450, AT3G24050, AT5G06100, AT3G61150, AT4G16780, AT3G53270, AT4G11660, AT3G16870, AT1G50420, AT1G22070, AT4G04450, AT1G61660, AT5G46350, AT5G17490, AT5G54930, AT4G36240, AT3G15210, AT5G65210, AT2G30250, AT5G39610, AT1G50640, AT3G09370, AT2G37060, AT1G74840, AT5G47040, AT5G51990, AT4G34590, AT2…	2.21196	0.00135512																UP_SEQ_FEATURE	signal peptide	11.1421	AT4G13210, AT2G15010, AT5G13900, AT3G04200, AT3G52810, AT3G04370, AT3G43270, AT1G47540, AT2G38380, AT5G22810, AT4G37250, AT2G44470, AT2G21660, AT2G19500, AT5G14130, AT5G01190, AT4G13710, AT4G22235, AT4G27140, AT1G74460, AT1G62000, AT1G73290, AT1G62060, AT1G62080, AT5G08000, AT4G27160, AT1G62220, AT3G04190, AT2G23540, AT2G25940, AT4G27170, AT1G28640, AT1G03880, AT3G60140, AT5G58910, AT2G33530, AT5…	2.02768	0.0097254
GOTERM_CC_DIRECT	GO:0009506~plasmodesma	7.44102	AT1G04270, AT5G13850, AT1G23410, AT5G25230, AT3G11940, AT2G34790, AT2G37190, AT1G07770, AT2G36160, AT4G26950, AT5G58290, AT1G02780, AT1G47250, AT2G42600, AT5G38480, AT2G37870, AT4G23230, AT3G18740, AT3G03110, AT1G08360, AT1G07920, AT1G74050, AT4G09800, AT1G61360, AT5G15200, AT4G11470, AT3G02080, AT3G57030, AT1G57720, AT3G14600, AT1G64090, AT1G51710, AT4G27090, AT1G22780, AT1G07890, AT5G18380, AT3…	2.03754	0.0383157

[truncated: 14 more sheets: Table S11, Table S12, Table S13, Table S14, Table S15, Table S16, Table 17, Table S18, Table S19, Table S20, Table S21, Table S22, Table S23, Table S24]
